# Supplementary material for: Transcriptional profiling of root-knot nematode induced feeding sites in cowpea (Vigna unguiculata L. Walp.) using a soybean genome array
Source: BMC Genomics. 2010 Aug 19;11:480. doi: 10.1186/1471-2164-11-480 (PMC2996976; doi:10.1186/1471-2164-11-480)
Supplement: Additional file 2 — Genes passing 1.5-fold filter in the incompatible cowpea-RKN interaction (9 days post-inoculation). [file 1471-2164-11-480-S2.XLS]

## Sheet: ANNOT_1.3UP_INFRES_CRES_9DPI
Additional file 2
Genes passing 1.5 fold filter in the incompatible cowpea-RKN interaction (9 days post-inoculation)
Up-regulated genes
Input Probe Set	Arabidopsis Accn.	Arabidopsis E-Score	Arabidopsis Chr/ Description	Medicago E-Score	Medicago Chr/Description
Gma.4097.1.S1_at	AT1G77120.1	0	CHR1V7|COORD:28980403..28982110| ADH1 (ALCOHOL DEHYDROGENASE 1); alcohol dehydrogenase	1e-127	CHR07V1|COORD:24030993..24033611| Alcohol dehydrogenase superfamily, zinc-containing F EGN_Mt060719 20060904 TIGR 2705.m00011
GmaAffx.7738.1.S1_s_at	AT1G46480.1	1e-60	CHR1V7|COORD:17239343..17240393| homeobox-leucine zipper transcription factor family protein	5e-87	CHR01V1|COORD:4840133..4841688| Homeodomain-related F EGN_Mt060719 20060904 TIGR 2835.m00021
Gma.17019.1.S1_at
GmaAffx.1441.1.S1_at	AT1G01300.1	1e-109	CHR1V7|COORD:117065..118522| aspartyl protease family protein	5e-53	CHR01V1|COORD:8789669..8787175| Peptidase aspartic, active site E EGN_Mt060719 20060904 TIGR 3297.m00003
GmaAffx.5726.1.S1_at	AT3G12110.1	1e-68	CHR3V7|COORD:3858122..3859615| ACT11 (ACTIN-11); structural constituent of cytoskeleton	1e-68	CHR07V1|COORD:3604762..3600382| Actin/actin-like E EGN_Mt060719 20060904 TIGR 3655.m00009
Gma.3579.1.S1_at	AT3G07720.1	4e-53	CHR3V7|COORD:2465445..2467039| kelch repeat-containing protein	2e-68	CHR02V1|COORD:21753826..21751062| Serine/threonine protein phosphatase, BSU1 E EGN_Mt060719 20060904 TIGR 3443.m00014
Gma.11273.1.S1_s_at	AT5G54960.1	0	CHR5V7|COORD:22328084..22329907| PDC2 (PYRUVATE DECARBOXYLASE-2); pyruvate decarboxylase	0	CHR03V1|COORD:32066558..32069702| Pyruvate decarboxylase/indolepyruvate decarboxylase F EGN_Mt060719 20060904 TIGR 3988.m00004
GmaAffx.50860.1.S1_at	AT3G16780.1	6e-42	CHR3V7|COORD:5708988..5710255| 60S ribosomal protein L19 (RPL19B)	2e-42	CHR01V1|COORD:19162589..19160388| Ribosomal protein L19e F EGN_Mt060719 20060904 TIGR 3121.m00023 IMGA|AC174141_18.4 Ribosomal protein L19e
Gma.2715.1.S1_at	AT1G08450.1	0	CHR1V7|COORD:2668005..2671797| CRT3 (CALRETICULIN 3); calcium ion binding	0	CHR07V1|COORD:14014871..14020950| Concanavalin A-like lectin/glucanase E EGN_Mt060719 20060904 TIGR 3673.m00013
GmaAffx.91087.1.S1_s_at	AT1G64390.1	0	CHR1V7|COORD:23914992..23918305| endo-1,4-beta-glucanase, putative / cellulase, putative	1e-145	CHR03V1|COORD:17312836..17308800| Glycoside transferase, six-hairpin, subgroup E EGN_Mt060719 20060904 TIGR 4031.m00021
GmaAffx.31196.1.S1_s_at	AT5G59190.1	1e-171	CHR5V7|COORD:23903081..23905899| subtilase family protein	1e-164	CHR08V1|COORD:771580..768530| Protease-associated PA; Proteinase inhibitor I9, subtilisin propeptide H EGN_Mt060719 20060904 TIGR 3565.m00031
Gma.876.1.S1_at	AT5G06720.1	1e-106	CHR5V7|COORD:2077568..2078858| peroxidase, putative	1e-100	CHR07V1|COORD:15365185..15363399| Haem peroxidase, plant/fungal/bacterial E EGN_Mt060719 20060904 TIGR 3671.m00001
Gma.1326.1.S1_a_at	AT4G24780.1	9e-49	CHR4V7|COORD:12770641..12772237| pectate lyase family protein	1e-48	CHR06V1|COORD:4169620..4173080| Pectolytic enzyme, Pectin lyase fold E EGN_Mt060719 20060904 TIGR 3948.m00017 IMGA|CT010481_21.5 Pectolytic enzyme, Pectin
Gma.8765.1.S1_at	AT4G31320.1	7e-41	CHR4V7|COORD:15193999..15194568| auxin-responsive protein, putative / small auxin up RNA (SAUR_C)	1e-72	CHR03V1|COORD:29092533..29093331| Auxin responsive SAUR protein F EGN_Mt060719 20060904 TIGR 3750.m00015
GmaAffx.83378.1.S1_at	AT5G56970.1	2e-75	CHR5V7|COORD:23062170..23065471| CKX3 (CYTOKININ OXIDASE 3); cytokinin dehydrogenase	1e-104	CHR02V1|COORD:9885023..9889901| FAD linked oxidase, N-terminal E EGN_Mt060719 20060904 TIGR 2861.m00020
GmaAffx.89508.1.A1_s_at	AT2G37040.1	1e-100	CHR2V7|COORD:15564681..15567316| PAL1 (PHE AMMONIA LYASE 1); phenylalanine ammonia-lyase	1e-107	CHR01V1|COORD:11935620..11940205| Phenylalanine/histidine ammonia-lyase F EGN_Mt060719 20060904 TIGR 2426.m00002 IMGA|AC162160_13.3
Gma.5689.3.S1_s_at	AT1G59970.1	3e-37	CHR1V7|COORD:22077266..22078348| matrixin family protein	3e-63	CHR05V1|COORD:12901431..12902688| Peptidase, metallopeptidases E EGN_Mt060719 20060904 TIGR 3800.m00012
GmaAffx.61345.1.S1_at	AT1G09090.2	7e-66	CHR1V7|COORD:2932745..2936497| ATRBOHB (RESPIRATORY BURST OXIDASE HOMOLOG B); FAD binding / calcium ion binding / iron ion binding / oxidoreductase	9e-78	CHR01V1|COORD:17538639..17542131| Calcium-binding EF-hand; Ferric reductase-like transmembrane component E EGN_Mt060719 20060904 TIGR 3329.m00007
GmaAffx.21211.1.S1_s_at	AT5G52640.1	6e-75	CHR5V7|COORD:21369768..21372373| HSP81-1 (HEAT SHOCK PROTEIN 81-1); ATP binding / unfolded protein binding	7e-68	CHR05V1|COORD:29993789..29990389| ATP-binding region, ATPase-like; Four-helical cytokine E EGN_Mt060719 20060904 TIGR 3905.m00006
GmaAffx.46592.1.S1_s_at	AT1G09880.1	6e-61	CHR1V7|COORD:3208830..3211655| lyase	6e-67	CHR05V1|COORD:18721307..18713791| Rhamnogalacturonate lyase E EGN_Mt060719 20060904 TIGR 3978.m00015
GmaAffx.8712.1.S1_s_at	AT5G05340.1	1e-118	CHR5V7|COORD:1579143..1580820| peroxidase, putative	1e-130	CHR05V1|COORD:25311088..25313319| Haem peroxidase, plant/fungal/bacterial F EGN_Mt060719 20060904 TIGR 3747.m00026
GmaAffx.89075.1.S1_x_at	AT2G43150.1	3e-61	CHR2V7|COORD:17952970..17953608| proline-rich extensin-like family protein	1e-75	CHR01V1|COORD:26746639..26744510| Extensin-like region E EGN_Mt060719 20060904 TIGR 2916.m00012
Gma.4674.1.A1_at	AT5G27320.1	5e-13	CHR5V7|COORD:9629257..9630749| ATGID1C/GID1C (GA INSENSITIVE DWARF1C)	3e-12	CHR06V1|COORD:9784778..9783594| Esterase/lipase/thioesterase E EGN_Mt060719 20060904 TIGR 3607.m00017
GmaAffx.77765.1.S1_at	AT3G27400.1	4e-67	CHR3V7|COORD:10141560..10144260| pectate lyase family protein	1e-67	CHR06V1|COORD:4169620..4173080| Pectolytic enzyme, Pectin lyase fold E EGN_Mt060719 20060904 TIGR 3948.m00017 IMGA|CT010481_21.5 Pectolytic enzyme, Pectin
GmaAffx.86808.1.S1_at	AT2G47550.1	9e-75	CHR2V7|COORD:19516094..19518674| pectinesterase family protein	2e-77	CHR01V1|COORD:19348921..19350789| Pectinesterase; Pectinesterase inhibitor H EGN_Mt060719 20060904 TIGR 3138.m00022
Gma.14822.1.S1_at	AT1G23760.1	1e-59	CHR1V7|COORD:8402131..8404136| JP630; polygalacturonase	6e-50	CHR05V1|COORD:11633137..11631660| BURP H EGN_Mt060719 20060904 TIGR 3717.m00011
Gma.4300.1.S1_s_at	AT5G13930.1	0	CHR5V7|COORD:4488764..4490037| CHS (CHALCONE SYNTHASE); naringenin-chalcone synthase	0	CHR05V1|COORD:1187027..1191407| Chalcone and stilbene synthases, C-terminal E EGN_Mt060719 20060904 TIGR 2637.m00022
Gma.2307.1.S1_at	AT1G76160.1	0	CHR1V7|COORD:28583105..28585914| SKS5 (SKU5 Similar 5); copper ion binding / oxidoreductase	0	CHR04V1|COORD:10288086..10283753| Multicopper oxidase, type 1 E EGN_Mt060719 20060904 TIGR 2059.m00009
Gma.10223.1.S1_at
Gma.4300.3.S1_s_at	AT5G13930.1	0	CHR5V7|COORD:4488764..4490037| CHS (CHALCONE SYNTHASE); naringenin-chalcone synthase	0	CHR05V1|COORD:1187027..1191407| Chalcone and stilbene synthases, C-terminal E EGN_Mt060719 20060904 TIGR 2637.m00022
GmaAffx.58165.1.S1_at	AT2G34190.1	6e-78	CHR2V7|COORD:14444144..14446486| xanthine/uracil permease family protein	2e-81	CHR04V1|COORD:27109653..27105455| Xanthine/uracil/vitamin C permease E EGN_Mt060719 20060904 TIGR 3378.m00031
Gma.2055.1.S1_s_at	AT5G61210.1	7e-67	CHR5V7|COORD:24641253..24642592| SNAP33 (synaptosomal-associated protein 33); t-SNARE	6e-70	CHR08V1|COORD:5698807..5695527| t-snare E EGN_Mt060719 20060904 TIGR 2661.m00012
GmaAffx.23747.1.S1_at				8e-11	CHR05V1|COORD:12755632..12754691| Zinc finger, C2H2-type F EGN_Mt060719 20060904 TIGR 3879.m00020
Gma.15958.1.S1_at	AT3G02885.1	2e-35	CHR3V7|COORD:638330..639018| GASA5 (GAST1 PROTEIN HOMOLOG 5)	1e-45	CHR05V1|COORD:23487330..23486232| Gibberellin regulated protein F EGN_Mt060719 20060904 TIGR 3172.m00007
GmaAffx.69605.1.S1_at	AT1G16310.1	1e-65	CHR1V7|COORD:5578429..5580579| cation efflux family protein	4e-79	CHR03V1|COORD:17215834..17213347| Cation efflux protein E EGN_Mt060719 20060904 TIGR 4033.m00005
GmaAffx.248.1.S1_at	AT1G04040.1	1e-36	CHR1V7|COORD:1042563..1043818| acid phosphatase class B family protein	2e-36	CHR01V1|COORD:10362480..10360876| Plant acid phosphatase E EGN_Mt060719 20060904 TIGR 3516.m00011
GmaAffx.25068.2.A1_at				4e-14	CHR07V1|COORD:22970719..22966670| Conserved hypothetical protein 730 E EGN_Mt060719 20060904 TIGR 2881.m00007
Gma.1305.1.S1_at	AT5G39950.1	6e-51	CHR5V7|COORD:16008113..16009109| ATTRX2 (Arabidopsis thioredoxin h2, thioredoxin H-type 1); thiol-disulfide exchange intermediate	1e-49	CHR07V1|COORD:1007033..1005549| Thioredoxin domain 2; Thioredoxin fold F EGN_Mt060719 20060904 TIGR 3034.m00017
Gma.2047.1.S1_at	AT4G16780.1	2e-86	CHR4V7|COORD:9449310..9450623| ATHB-2 (Homeobox-leucine zipper protein HAT4); DNA binding / transcription factor	2e-98	CHR08V1|COORD:22569952..22571587| Leucine zipper, homeobox-associated; HD-ZIP protein, N-terminal; Homeodomain-related F EGN_Mt060719 20060904 TIGR
Gma.10066.1.S1_at	AT3G26960.1	1e-44	CHR3V7|COORD:9946096..9946696| similar to unknown protein [Arabidopsis thaliana] (TAIR:AT5G41050.1); similar to Os09g0508200 [Oryza sativa (japonica	2e-10	CHR07V1|COORD:2741143..2738867| Pollen Ole e 1 allergen and extensin E EGN_Mt060719 20060904 TIGR 3033.m00016
GmaAffx.88165.1.S1_at	AT1G11260.1	8e-77	CHR1V7|COORD:3777460..3780133| STP1 (SUGAR TRANSPORTER 1); carbohydrate transporter/ sugar porter	1e-84	CHR05V1|COORD:14976317..14974116| General substrate transporter H EGN_Mt060719 20060904 TIGR 3848.m00018
GmaAffx.58899.1.S1_at	AT1G34370.2	1e-141	CHR1V7|COORD:12550980..12552479| zinc finger (C2H2 type) family protein	6e-59	CHR03V1|COORD:20253509..20252296| Zinc finger, C2H2-type F EGN_Mt060719 20060904 TIGR 3992.m00022
GmaAffx.60538.1.S1_at	AT5G51920.1	6e-24	CHR5V7|COORD:21114428..21116140| similar to unknown protein [Arabidopsis thaliana] (TAIR:AT4G22980.1); similar to Os03g0765800 [Oryza sativa (japonica	2e-46	CHR06V1|COORD:18128322..18126163| cysteine desulfurase, related F EGN_Mt060719 20060904 TIGR 3605.m00016
GmaAffx.27937.1.S1_at	AT1G53380.2	2e-09	CHR1V7|COORD:19917009..19918370| similar to unknown protein [Arabidopsis thaliana] (TAIR:AT3G14870.3); similar to Plant protein of unknown function (DUF641),	1e-16	CHR04V1|COORD:27439722..27438224| Protein of unknown function DUF641, plant E EGN_Mt060719 20060904 TIGR 3106.m00004
GmaAffx.87561.1.S1_x_at	AT2G43150.1	2e-82	CHR2V7|COORD:17952970..17953608| proline-rich extensin-like family protein	1e-107	CHR01V1|COORD:26746639..26744510| Extensin-like region E EGN_Mt060719 20060904 TIGR 2916.m00012
Gma.7728.1.S1_at	AT4G15560.1	1e-110	CHR4V7|COORD:8884216..8887252| CLA1 (CLOROPLASTOS ALTERADOS 1)	1e-125	CHR08V1|COORD:15493675..15498661| Deoxyxylulose-5-phosphate synthase F EGN_Mt060719 20060904 TIGR 3593.m00002
GmaAffx.90383.1.S1_at	AT2G01340.1	3e-48	CHR2V7|COORD:164013..165067| similar to unknown protein [Arabidopsis thaliana] (TAIR:AT1G71015.1); similar to unknown [Glycine max] (GB:AAG38147.1)	3e-40	CHR05V1|COORD:24031579..24028665| hypothetical protein F EGN_Mt060719 20060904 TIGR 2194.m00016
Gma.5980.1.S1_at	AT3G17700.1	2e-82	CHR3V7|COORD:6049080..6052455| CNBT1 (CYCLIC NUCLEOTIDE-BINDING TRANSPORTER 1); calmodulin binding / cyclic nucleotide binding / ion channel	9e-89	CHR05V1|COORD:1145814..1148464| Cyclic nucleotide-binding H EGN_Mt060719 20060904 TIGR 3857.m00010
GmaAffx.87888.1.S1_s_at	AT3G17130.1	1e-29	CHR3V7|COORD:5844501..5845052| invertase/pectin methylesterase inhibitor family protein	3e-62	CHR02V1|COORD:8053700..8053164| Pectinesterase inhibitor H EGN_Mt060719 20060904 TIGR 3498.m00016
Gma.15359.2.S1_a_at	AT1G48590.1	1e-55	CHR1V7|COORD:17966647..17967942| C2 domain-containing protein	1e-54	CHR04V1|COORD:34358436..34359332| C2 H EGN_Mt060719 20060904 TIGR 2320.m00029
Gma.12652.1.S1_at	AT2G37210.1	8e-69	CHR2V7|COORD:15631332..15633913| similar to unknown protein [Arabidopsis thaliana] (TAIR:AT3G53450.1); similar to Conserved hypothetical protein 730 [Medicago	9e-72	CHR07V1|COORD:22970719..22966670| Conserved hypothetical protein 730 E EGN_Mt060719 20060904 TIGR 2881.m00007
Gma.1326.3.S1_at	AT1G67750.1	1e-124	CHR1V7|COORD:25405323..25406828| pectate lyase family protein	1e-118	CHR06V1|COORD:4169620..4173080| Pectolytic enzyme, Pectin lyase fold E EGN_Mt060719 20060904 TIGR 3948.m00017 IMGA|CT010481_21.5 Pectolytic enzyme, Pectin
Gma.13068.1.S1_a_at	AT2G40435.1	2e-35	CHR2V7|COORD:16894126..16895485| similar to unknown protein [Arabidopsis thaliana] (TAIR:AT3G56220.1); similar to Os03g0338400 [Oryza sativa (japonica	8e-09	CHR01V1|COORD:5959080..5955999| Helix-loop-helix DNA-binding H EGN_Mt060719 20060904 TIGR 3910.m00031
Gma.5292.1.S1_a_at	AT5G11160.1	9e-78	CHR5V7|COORD:3550775..3551987| APT5 (ADENINE PHOSPHORIBOSYLTRANSFERASE 5); adenine phosphoribosyltransferase	1e-91	CHR03V1|COORD:27253132..27257100| Purine/pyrimidine phosphoribosyl transferase E EGN_Mt060719 20060904 TIGR 2824.m00015
Gma.17587.2.S1_at	AT3G54260.1	5e-95	CHR3V7|COORD:20096075..20097723| similar to unknown protein [Arabidopsis thaliana] (TAIR:AT2G42570.1); similar to unknown [Pisum sativum] (GB:ABA29157.1);	3e-52	CHR05V1|COORD:20585672..20589514| Protein of unknown function DUF231, plant E EGN_Mt060719 20060904 TIGR 3924.m00002
Gma.3702.1.S1_at	AT3G54420.1	1e-110	CHR3V7|COORD:20156913..20158012| ATEP3 (Arabidopsis thaliana chitinase class IV); chitinase	1e-122	CHR02V1|COORD:25794491..25795959| Glycoside hydrolase, family 19; Chitin-binding, type 1 F EGN_Mt060719 20060904 TIGR 2332.m00022
Gma.6199.1.S1_at	AT5G66920.1	0	CHR5V7|COORD:26740189..26742596| SKS17 (SKU5 Similar 17); copper ion binding / oxidoreductase	0	CHR08V1|COORD:33248648..33252727| Multicopper oxidase, type 1 F EGN_Mt060719 20060904 TIGR 3451.m00016
GmaAffx.84607.1.S1_at	AT5G51550.1	4e-94	CHR5V7|COORD:20957019..20958032| phosphate-responsive 1 family protein	3e-24	CHR04V1|COORD:22374132..22375412| Phosphate-induced protein 1 conserved region F EGN_Mt060719 20060904 TIGR 2075.m00019
Gma.11154.1.S1_a_at	AT1G63220.1	4e-46	CHR1V7|COORD:23452682..23453909| C2 domain-containing protein	3e-58	CHR08V1|COORD:7607230..7605271| C2 F EGN_Mt060719 20060904 TIGR 2180.m00010
Gma.3232.1.S1_at	AT1G07650.1	9e-39	CHR1V7|COORD:2359814..2366420| leucine-rich repeat transmembrane protein kinase, putative	1e-23	CHR08V1|COORD:12891293..12896085| Protein kinase E EGN_Mt060719 20060904 TIGR 2676.m00006
GmaAffx.84607.2.S1_at	AT5G51550.1	8e-56	CHR5V7|COORD:20957019..20958032| phosphate-responsive 1 family protein	2e-19	CHR04V1|COORD:22374132..22375412| Phosphate-induced protein 1 conserved region F EGN_Mt060719 20060904 TIGR 2075.m00019
GmaAffx.45853.1.S1_at	AT5G10820.1	3e-84	CHR5V7|COORD:3420877..3423167| integral membrane transporter family protein	3e-69	CHR01V1|COORD:3033059..3028567| Biopterin transport-related protein BT1 E EGN_Mt060719 20060904 TIGR 3312.m00005
GmaAffx.92098.1.S1_s_at				0	CHR00V1|COORD:3529965..3523702| Glycoside hydrolase, family 5; N-6 Adenine-specific DNA methylase E EGN_Mt060719 20060904 TIGR 2778.m00005
Gma.15715.1.S1_at	AT4G18910.1	1e-102	CHR4V7|COORD:10366222..10368190| NIP1;2/NLM2 (NOD26-like intrinsic protein 1;2); water channel	1e-133	CHR02V1|COORD:3573993..3576952| Major intrinsic protein H EGN_Mt060719 20060904 TIGR 2573.m00017
GmaAffx.50673.1.S1_at	AT1G01720.1	5e-93	CHR1V7|COORD:268471..269514| ATAF1 (Arabidopsis NAC domain containing protein 2); transcription factor	1e-116	CHR04V1|COORD:29863314..29865031| No apical meristem (NAM) protein F EGN_Mt060719 20060904 TIGR 3313.m00026
Gma.16830.1.S1_at	AT1G01490.1	2e-16	CHR1V7|COORD:180401..182066| heavy-metal-associated domain-containing protein	1e-31	CHR06V1|COORD:7657150..7658208| Heavy metal transport/detoxification protein F EGN_Mt060719 20060904 TIGR 2235.m00039
GmaAffx.9400.2.S1_at	AT1G66980.1	1e-68	CHR1V7|COORD:25001154..25005624| protein kinase family protein / glycerophosphoryl diester phosphodiesterase family protein	4e-99	CHR01V1|COORD:8242809..8245673| Protein kinase H EGN_Mt060719 20060904 TIGR 2687.m00015
GmaAffx.90806.1.S1_s_at	AT1G75280.1	1e-108	CHR1V7|COORD:28255691..28257016| isoflavone reductase, putative	1e-140	CHR05V1|COORD:7191927..7193658| NmrA-like F EGN_Mt060719 20060904 TIGR 3887.m00003
GmaAffx.85150.2.S1_at	AT1G72680.1	2e-61	CHR1V7|COORD:27363008..27364538| cinnamyl-alcohol dehydrogenase, putative	1e-66	CHR02V1|COORD:2041676..2038574| Alcohol dehydrogenase superfamily, zinc-containing; D-isomer specific 2-hydroxyacid dehydrogenase, NAD-binding E EGN_Mt060719
Gma.8165.1.S1_at	AT3G53400.1	3e-93	CHR3V7|COORD:19809504..19810904| similar to unknown protein [Arabidopsis thaliana] (TAIR:AT5G03190.1); similar to conserved hypothetical protein [Medicago	1e-107	CHR07V1|COORD:22886465..22888206| hypothetical protein F EGN_Mt060719 20060904 TIGR 2881.m00029
GmaAffx.54699.1.S1_at	AT5G47850.1	4e-22	CHR5V7|COORD:19396029..19398284| protein kinase, putative	8e-13	CHR03V1|COORD:14910220..14912586| Protein kinase; Regulator of chromosome condensation/beta-lactamase-inhibitor protein II E
Gma.4470.1.S1_s_at	AT3G54040.1	4e-53	CHR3V7|COORD:20025010..20026277| photoassimilate-responsive protein-related	3e-85	CHR04V1|COORD:3915408..3917181| PAR1 F EGN_Mt060719 20060904 TIGR 3130.m00007
GmaAffx.75412.1.S1_at
GmaAffx.83232.1.S1_at	AT5G65970.1	9e-70	CHR5V7|COORD:26404735..26407633| MLO10 (MILDEW RESISTANCE LOCUS O 10); calmodulin binding	1e-81	CHR08V1|COORD:16439696..16446388| Mlo-related protein E EGN_Mt060719 20060904 TIGR 3612.m00013
Gma.15673.1.S1_at	AT5G19140.1	1e-109	CHR5V7|COORD:6423400..6425787| auxin/aluminum-responsive protein, putative	1e-44	CHR02V1|COORD:3930674..3928788| aluminum-induced protein-like protein, related F EGN_Mt060719 20060904 TIGR 2193.m00005
Gma.2651.1.S1_at	AT1G68570.1	1e-142	CHR1V7|COORD:25750474..25753773| proton-dependent oligopeptide transport (POT) family protein	0	CHR07V1|COORD:21283411..21279211| TGF-beta receptor, type I/II extracellular region E EGN_Mt060719 20060904 TIGR 3500.m00003
GmaAffx.86655.1.S1_at	AT5G60900.1	2e-61	CHR5V7|COORD:24515693..24518720| RLK1 (RECEPTOR-LIKE PROTEIN KINASE 1); carbohydrate binding / kinase	3e-80	CHR08V1|COORD:2857265..2859992| Protein kinase; Curculin-like (mannose-binding) lectin H EGN_Mt060719 20060904 TIGR 3132.m00008
GmaAffx.43257.1.S1_at	AT1G72520.1	3e-39	CHR1V7|COORD:27312273..27316251| lipoxygenase, putative	8e-26	CHR01V1|COORD:17393724..17399815| Lipoxygenase E EGN_Mt060719 20060904 TIGR 3021.m00013
Gma.2266.1.S1_s_at	AT2G37040.1	0	CHR2V7|COORD:15564681..15567316| PAL1 (PHE AMMONIA LYASE 1); phenylalanine ammonia-lyase	0	CHR01V1|COORD:11935620..11940205| Phenylalanine/histidine ammonia-lyase F EGN_Mt060719 20060904 TIGR 2426.m00002 IMGA|AC162160_13.3
Gma.12533.1.A1_at	AT2G13610.1	5e-15	CHR2V7|COORD:5680909..5682858| ABC transporter family protein	1e-22	CHR04V1|COORD:29620749..29622711| ABC-2; AAA ATPase E EGN_Mt060719 20060904 TIGR 2081.m00022
GmaAffx.29705.1.S1_at	AT5G66560.1	6e-65	CHR5V7|COORD:26581594..26583888| phototropic-responsive NPH3 family protein	3e-83	CHR00V1|COORD:16289417..16292200| BTB/POZ; NPH3 E EGN_Mt060719 20060904 TIGR 3210.m00002
Gma.14563.1.S1_s_at	AT2G02850.1	6e-39	CHR2V7|COORD:826629..827719| ARPN (PLANTACYANIN); copper ion binding	3e-57	CHR04V1|COORD:28411739..28410803| Blue (type 1) copper domain F EGN_Mt060719 20060904 TIGR 3346.m00012
GmaAffx.92091.1.S1_at	AT5G42740.1	8e-99	CHR5V7|COORD:17153308..17157850| glucose-6-phosphate isomerase, cytosolic (PGIC)	1e-101	CHR06V1|COORD:1907190..1898003| Phosphoglucose isomerase (PGI) F EGN_Mt060719 20060904 TIGR 2322.m00018
GmaAffx.17961.3.S1_at	AT3G12580.1	1e-39	CHR3V7|COORD:3991494..3993696| HSP70 (heat shock protein 70); ATP binding	1e-40	CHR02V1|COORD:3630984..3632799| Heat shock protein Hsp70 E EGN_Mt060719 20060904 TIGR 2442.m00008
Gma.3308.1.S1_at	AT4G23500.1	1e-165	CHR4V7|COORD:12264650..12267084| glycoside hydrolase family 28 protein / polygalacturonase (pectinase) family protein	1e-165	CHR07V1|COORD:14781561..14777883| Parallel beta-helix repeat F EGN_Mt060719 20060904 TIGR 3361.m00020
GmaAffx.90671.1.S1_s_at	AT5G60860.1	2e-95	CHR5V7|COORD:24501976..24502791| AtRABA1f (Arabidopsis Rab GTPase homolog A1f); GTP binding	2e-98	CHR02V1|COORD:18757047..18754950| Ras GTPase; Sigma-54 factor, interaction region F EGN_Mt060719 20060904 TIGR 2440.m00016
GmaAffx.53527.2.S1_at	AT3G21070.2	9e-85	CHR3V7|COORD:7380440..7383880| NADK1 (NAD kinase 1); NAD+ kinase
Gma.7310.1.S1_s_at	AT5G54960.1	1e-124	CHR5V7|COORD:22328084..22329907| PDC2 (PYRUVATE DECARBOXYLASE-2); pyruvate decarboxylase	1e-126	CHR03V1|COORD:32066558..32069702| Pyruvate decarboxylase/indolepyruvate decarboxylase F EGN_Mt060719 20060904 TIGR 3988.m00004
Gma.15625.1.S1_x_at	AT3G47340.1	0	CHR3V7|COORD:17449121..17452028| ASN1 (DARK INDUCIBLE 6)	0	CHR05V1|COORD:20595654..20590063| Asparagine synthase E EGN_Mt060719 20060904 TIGR 3924.m00001
GmaAffx.69182.1.S1_s_at	AT1G66970.1	1e-123	CHR1V7|COORD:24996409..24999668| glycerophosphoryl diester phosphodiesterase family protein	1e-178	CHR05V1|COORD:29031720..29037971| Glycerophosphoryl diester phosphodiesterase F EGN_Mt060719 20060904 TIGR 3734.m00018
GmaAffx.63130.1.S1_at	AT5G10180.1	5e-79	CHR5V7|COORD:3193226..3196819| AST68 (Sulfate transporter 2.1)	1e-105	CHR03V1|COORD:20499414..20506486| Sulphate transporter E EGN_Mt060719 20060904 TIGR 3752.m00027
Gma.7250.1.S1_s_at	AT1G01380.1	2e-11	CHR1V7|COORD:147267..147740| ETC1 (ENHANCER OF TRY AND CPC 1); DNA binding / transcription factor	8e-12	CHR05V1|COORD:1848420..1847407| Homeodomain-related H EGN_Mt060719 20060904 TIGR 3883.m00017
Gma.33.1.S1_at	AT1G65680.1	8e-94	CHR1V7|COORD:24430929..24432062| ATEXPB2 (ARABIDOPSIS THALIANA EXPANSIN B2)	1e-67	CHR04V1|COORD:10186898..10189462| Expansin 45, endoglucanase-like H EGN_Mt060719 20060904 TIGR 2793.m00022
Gma.17889.1.S1_at	AT1G24450.1	6e-49	CHR1V7|COORD:8664189..8665065| NFD2 (NUCLEAR FUSION DEFECTIVE 2); RNA binding / ribonuclease III	3e-67	CHR08V1|COORD:23545377..23544286| Ribonuclease III F EGN_Mt060719 20060904 TIGR 3513.m00022
GmaAffx.43928.1.S1_at	AT5G65930.2	3e-55	CHR5V7|COORD:26387595..26393620| ZWI (ZWICHEL); calmodulin binding / microtubule motor	6e-68	CHR05V1|COORD:9195645..9187413| Band 4.1; Unconventional myosin/plant kinesin-like protein/non-motor protein conserved region MyTH4;
Gma.1661.1.S1_at	AT3G24420.1	4e-79	CHR3V7|COORD:8863118..8864890| hydrolase, alpha/beta fold family protein	3e-54	CHR08V1|COORD:18713592..18711169| Alpha/beta hydrolase fold F EGN_Mt060719 20060904 TIGR 2562.m00005
Gma.9630.1.S1_at	AT1G06130.1	1e-129	CHR1V7|COORD:1858033..1860639| GLX2-4 (GLYOXALASE 2-4); hydroxyacylglutathione hydrolase
GmaAffx.88733.1.A1_s_at
Gma.15359.1.S1_a_at	AT1G48590.1	1e-55	CHR1V7|COORD:17966647..17967942| C2 domain-containing protein	1e-54	CHR04V1|COORD:34358436..34359332| C2 H EGN_Mt060719 20060904 TIGR 2320.m00029
Gma.4839.2.S1_at	AT5G57850.1	2e-58	CHR5V7|COORD:23452774..23454513| aminotransferase class IV family protein
GmaAffx.25450.1.S1_at	AT4G28390.1	5e-76	CHR4V7|COORD:14041492..14042787| AAC3 (ADP/ATP CARRIER 3); ATP:ADP antiporter/ binding	5e-73	CHR02V1|COORD:22347725..22343452| Adenine nucleotide translocator 1 E EGN_Mt060719 20060904 TIGR 3338.m00014
Gma.15563.1.S1_at	AT3G24770.1	5e-07	CHR3V7|COORD:9046786..9047085| CLE41 (CLAVATA3/ESR-RELATED 41); receptor binding
Gma.4067.1.S1_s_at	AT2G36910.1	9e-98	CHR2V7|COORD:15509241..15514129| ATPGP1 (ARABIDOPSIS THALIANA P GLYCOPROTEIN1); calmodulin binding	4e-66	CHR05V1|COORD:10129797..10138661| Cyclic peptide transporter E EGN_Mt060719 20060904 TIGR 3765.m00006
Gma.4400.1.S1_at	AT5G13080.1	1e-46	CHR5V7|COORD:4149931..4151022| WRKY75 (WRKY DNA-binding protein 75); transcription factor	9e-39	CHR07V1|COORD:14555311..14558101| DNA-binding WRKY E EGN_Mt060719 20060904 TIGR 3215.m00016
GmaAffx.58431.1.S1_at	AT5G18240.1	4e-22	CHR5V7|COORD:6028619..6030575| MYR1 (MYB-RELATED PROTEIN 1); transcription factor	4e-25	CHR05V1|COORD:14911134..14908930| Homeodomain-related E EGN_Mt060719 20060904 TIGR 3848.m00006
Gma.16750.2.S1_s_at	AT5G40760.1	0	CHR5V7|COORD:16328512..16331784| G6PD6 (GLUCOSE-6-PHOSPHATE DEHYDROGENASE 6); glucose-6-phosphate 1-dehydrogenase	0	CHR07V1|COORD:6558124..6551363| Glucose-6-phosphate dehydrogenase F EGN_Mt060719 20060904 TIGR 2136.m00016
Gma.2191.1.S1_at	AT3G21190.1	4e-98	CHR3V7|COORD:7432585..7434549| similar to unknown protein [Arabidopsis thaliana] (TAIR:AT1G51630.1); similar to Os09g0498800 [Oryza sativa (japonica	9e-76	CHR02V1|COORD:9449064..9445066| Hypothetical plant protein E EGN_Mt060719 20060904 TIGR 3190.m00008
GmaAffx.78842.1.A1_at	AT3G03050.1	4e-95	CHR3V7|COORD:687880..691636| CSLD3 (CELLULOSE SYNTHASE-LIKE 3); cellulose synthase/ transferase, transferring glycosyl groups	1e-102	CHR05V1|COORD:9810549..9805230| Cellulose synthase E EGN_Mt060719 20060904 TIGR 3940.m00013
GmaAffx.25692.1.S1_at	AT2G45310.1	3e-05	CHR2V7|COORD:18689726..18691039| GAE4 (UDP-D-GLUCURONATE 4-EPIMERASE 4); catalytic	5e-05	CHR04V1|COORD:6141556..6139756| Nucleotide sugar epimerase; TonB box, N-terminal E EGN_Mt060719 20060904 TIGR 2189.m00008 IMGA|AC119419_3.4 Nucleotide sugar
Gma.2568.1.S1_at	AT4G00330.1	2e-47	CHR4V7|COORD:142787..144427| CRCK2 (calmodulin-binding receptor-like cytoplasmic kinase 2); kinase	2e-64	CHR05V1|COORD:19870275..19866562| Protein kinase F EGN_Mt060719 20060904 TIGR 3878.m00068
GmaAffx.26333.1.S1_at	AT3G49950.1	7e-33	CHR3V7|COORD:18533555..18534787| scarecrow transcription factor family protein	9e-77	CHR02V1|COORD:21209308..21210684| GRAS transcription factor E EGN_Mt060719 20060904 TIGR 2583.m00002
GmaAffx.8845.3.S1_at	AT2G39970.1	1e-43	CHR2V7|COORD:16691104..16693470| peroxisomal membrane protein (PMP36)	3e-14	CHR01V1|COORD:19123508..19124850| Mitochondrial carrier protein H EGN_Mt060719 20060904 TIGR 3121.m00016
GmaAffx.36227.2.S1_at	AT5G16910.1	3e-76	CHR5V7|COORD:5561682..5565293| ATCSLD2 (Cellulose synthase-like D2); cellulose synthase/ transferase, transferring glycosyl groups	1e-76	CHR04V1|COORD:18641292..18645465| Cellulose synthase E EGN_Mt060719 20060904 TIGR 3086.m00012
GmaAffx.76359.1.S1_at	AT1G71110.1	1e-69	CHR1V7|COORD:26821906..26824514| similar to unknown protein [Arabidopsis thaliana] (TAIR:AT2G12400.1); similar to H0306F03.12 [Oryza sativa (indica	2e-41	CHR03V1|COORD:27023979..27027746| hypothetical protein H EGN_Mt060719 20060904 TIGR 3819.m00006 IMGA|CU019604_24.3 hypothetical protein
GmaAffx.14083.1.A1_at
Gma.1674.1.S1_a_at	AT2G27510.1	1e-46	CHR2V7|COORD:11765359..11765826| ATFD3 (FERREDOXIN 3); electron carrier	3e-38	CHR02V1|COORD:523260..522428| Ferredoxin [2Fe-2S], plant F EGN_Mt060719 20060904 TIGR 2234.m00020
Gma.2635.1.A1_at	AT1G08250.1	9e-57	CHR1V7|COORD:2588991..2590232| prephenate dehydratase family protein	1e-57	CHR04V1|COORD:11675029..11676526| Prephenate dehydratase F EGN_Mt060719 20060904 TIGR 2207.m00009
Gma.4736.1.A1_at	AT2G28580.1	2e-15	CHR2V7|COORD:12251962..12255347| similar to unknown protein [Arabidopsis thaliana] (TAIR:AT2G44930.1); similar to Plant protein of unknown function [Medicago	2e-14	CHR05V1|COORD:5346972..5345237| Plant protein of unknown function E EGN_Mt060719 20060904 TIGR 3904.m00029
Gma.4374.1.S1_a_at	AT2G45570.1	1e-65	CHR2V7|COORD:18787009..18788996| CYP76C2 (cytochrome P450, family 76, subfamily C, polypeptide 2); oxygen binding	5e-61	CHR07V1|COORD:15738641..15736558| E-class P450, group I H EGN_Mt060719 20060904 TIGR 2469.m00007
Gma.17672.1.S1_at	AT5G48150.1	1e-112	CHR5V7|COORD:19539723..19541279| PAT1 (PHYTOCHROME A SIGNAL TRANSDUCTION 1); transcription factor	1e-127	CHR05V1|COORD:30591585..30594937| GRAS transcription factor E EGN_Mt060719 20060904 TIGR 3771.m00020
GmaAffx.2162.1.A1_at				1e-06	CHR01V1|COORD:6983944..6981273| E-class P450, group I E EGN_Mt060719 20060904 TIGR 3550.m00012
Gma.5226.1.A1_at				1e-06	CHR03V1|COORD:33092269..33095739| hypothetical protein H EGN_Mt060719 20060904 TIGR 2318.m00017
Gma.2826.1.S1_s_at	AT3G55120.1	7e-50	CHR3V7|COORD:20441225..20442392| TT5 (TRANSPARENT TESTA 5); chalcone isomerase
Gma.1152.1.S1_a_at	AT1G71820.1	6e-67	CHR1V7|COORD:27013684..27020407| similar to Exocyst complex component Sec6 [Medicago truncatula] (GB:ABE85247.1); similar to Os02g0749500 [Oryza sativa	4e-75	CHR04V1|COORD:6228270..6249223| Exocyst complex component Sec6 E EGN_Mt060719 20060904 TIGR 2062.m00003
Gma.11045.1.A1_at	AT3G09720.1	2e-05	CHR3V7|COORD:2980488..2983273| DEAD/DEAH box helicase, putative	2e-05	CHR07V1|COORD:23172071..23177478| Helicase, C-terminal E EGN_Mt060719 20060904 TIGR 2129.m00019
GmaAffx.34453.1.S1_at	AT1G05710.4	6e-37	CHR1V7|COORD:1716197..1717022| ethylene-responsive protein, putative	4e-67	CHR04V1|COORD:25153129..25157918| Helix-loop-helix DNA-binding F EGN_Mt060719 20060904 TIGR 3381.m00012
Gma.13928.1.A1_s_at	AT3G18050.1	2e-25	CHR3V7|COORD:6180937..6182599| similar to unknown protein [Arabidopsis thaliana] (TAIR:AT4G28100.1); similar to hypothetical protein MtrDRAFT_AC139526g8v1	2e-41	CHR04V1|COORD:33972802..33970895| hypothetical protein E EGN_Mt060719 20060904 TIGR 2402.m00013
Gma.2360.3.S1_x_at	AT4G10340.1	1e-126	CHR4V7|COORD:6408196..6409492| LHCB5 (LIGHT HARVESTING COMPLEX OF PHOTOSYSTEM II 5); chlorophyll binding	1e-140	CHR06V1|COORD:10413094..10409592| Chlorophyll A-B binding protein F EGN_Mt060719 20060904 TIGR 3562.m00014
Gma.6514.1.S1_at	AT3G02830.1	1e-138	CHR3V7|COORD:614082..615923| ZFN1 (ZINC FINGER PROTEIN 1); nucleic acid binding	0	CHR07V1|COORD:14196713..14203566| Zinc finger, CCCH-type; Sugar transporter superfamily E EGN_Mt060719 20060904 TIGR 2802.m00013
Gma.5057.1.S1_a_at	AT5G13440.1	1e-106	CHR5V7|COORD:4308434..4310025| ubiquinol-cytochrome C reductase iron-sulfur subunit, mitochondrial, putative / Rieske iron-sulfur protein, putative	1e-124	CHR07V1|COORD:18660407..18657714| Ubiquinol cytochrome reductase transmembrane region; Rieske iron-sulfur protein F EGN_Mt060719 20060904 TIGR
Gma.3535.2.S1_a_at	AT5G24650.1	3e-78	CHR5V7|COORD:8437126..8438862| mitochondrial import inner membrane translocase subunit Tim17/Tim22/Tim23 family protein	8e-09	CHR06V1|COORD:16375127..16377474| Leucine-rich repeat, plant specific - 3prime partial E EGN_Mt060719 20060904 TIGR 2415.m00005
Gma.7505.1.S1_at	AT5G03540.1	1e-125	CHR5V7|COORD:889605..893915| (EXOCYST SUBUNIT EXO70 FAMILY PROTEIN A1); protein binding	1e-87	CHR01V1|COORD:20043274..20045766| Exo70 exocyst complex subunit H EGN_Mt060719 20060904 TIGR 3626.m00004
Gma.16276.2.S1_a_at	AT2G27830.1	2e-35	CHR2V7|COORD:11867811..11868383| similar to pentatricopeptide (PPR) repeat-containing protein [Arabidopsis thaliana] (TAIR:AT4G22760.1); similar to	3e-45	CHR04V1|COORD:11727546..11728536| hypothetical protein E EGN_Mt060719 20060904 TIGR 2860.m00008
Gma.10455.1.S1_at	AT4G34350.1	4e-91	CHR4V7|COORD:16428685..16431042| CLB6 (CHLOROPLAST BIOGENESIS 6); 4-hydroxy-3-methylbut-2-en-1-yl diphosphate reductase
Gma.1677.1.S1_x_at	AT5G38900.1	3e-78	CHR5V7|COORD:15590975..15592175| DSBA oxidoreductase family protein	1e-102	CHR07V1|COORD:2831579..2827260| DSBA oxidoreductase; Thioredoxin-like fold F EGN_Mt060719 20060904 TIGR 2347.m00007
Gma.4366.1.S1_at	AT1G75270.1	6e-94	CHR1V7|COORD:28253916..28254898| DHAR2; glutathione dehydrogenase (ascorbate)	9e-09	CHR01V1|COORD:19855878..19853990| Intracellular chloride channel F EGN_Mt060719 20060904 TIGR 3347.m00018
Gma.6473.1.S1_at	AT4G27300.1	2e-75	CHR4V7|COORD:13669314..13672354| S-locus protein kinase, putative	4e-82	CHR04V1|COORD:21716758..21714775| Protein kinase H EGN_Mt060719 20060904 TIGR 3335.m00014
Gma.6338.1.S1_at	AT4G38520.1	1e-176	CHR4V7|COORD:18015993..18017508| protein phosphatase 2C family protein / PP2C family protein	0	CHR07V1|COORD:18379983..18376953| Protein phosphatase 2C; Sugar transporter superfamily E EGN_Mt060719 20060904 TIGR 3353.m00025
Gma.8472.1.S1_at	AT1G65060.1	0	CHR1V7|COORD:24171048..24175120| 4CL3 (4-coumarate:CoA ligase 3); 4-coumarate-CoA ligase	1e-144	CHR05V1|COORD:1152316..1158330| AMP-dependent synthetase and ligase E EGN_Mt060719 20060904 TIGR 3857.m00007
GmaAffx.91522.1.S1_at	AT5G10360.1	4e-61	CHR5V7|COORD:3258735..3260143| EMB3010 (EMBRYO DEFECTIVE 3010); structural constituent of ribosome	2e-64	CHR02V1|COORD:2966905..2970174| Ribosomal protein S6e F EGN_Mt060719 20060904 TIGR 2948.m00020
Gma.3299.1.S1_at	AT1G05680.1	4e-09	CHR1V7|COORD:1703195..1704638| UDP-glucoronosyl/UDP-glucosyl transferase family protein	8e-11	CHR05V1|COORD:12655480..12653654| UDP-glucuronosyl/UDP-glucosyltransferase F EGN_Mt060719 20060904 TIGR 3764.m00032
Down-regulated genes
GmaAffx.30792.1.A1_at	AT4G01670.1	6e-33	CHR4V7|COORD:711464..712511| similar to unknown protein [Arabidopsis thaliana] (TAIR:AT3G62070.1); similar to Os01g0898800 [Oryza sativa (japonica cultivar-grou	2e-46	CHR07V1|COORD:26228366..26226612| hypothetical protein E EGN_Mt060719 20060904 TIGR 2355.m00014
GmaAffx.82078.1.S1_at	AT3G26420.1	4e-50	CHR3V7|COORD:9673190..9674292| ATRZ-1A; RNA binding / nucleotide binding	1e-39	CHR02V1|COORD:1318301..1319969| RNA-binding region RNP-1 (RNA recognition motif); Zinc finger, CCHC-type - 5prime partial H EGN_Mt060719 20060904 TIGR 3678.m00
GmaAffx.41534.1.S1_at	AT1G01090.1	1e-101	CHR1V7|COORD:47705..49166| PDH-E1 ALPHA (PYRUVATE DEHYDROGENASE E1 ALPHA); pyruvate dehydrogenase (acetyl-transferring)	3e-39	CHR08V1|COORD:13743639..13735714| Dehydrogenase, E1 component F EGN_Mt060719 20060904 TIGR 3598.m00016
GmaAffx.46716.1.S1_at	AT3G03740.1	6e-79	CHR3V7|COORD:937113..939814| ATBPM4 (BTB-POZ AND MATH DOMAIN 4); protein binding	6e-87	CHR07V1|COORD:20130233..20138527| BTB/POZ; MATH F EGN_Mt060719 20060904 TIGR 2875.m00015
Gma.15311.2.S1_a_at	AT3G06850.1	1e-97	CHR3V7|COORD:2158218..2160471| DIN3/LTA1 (DARK INDUCIBLE 3); alpha-ketoacid dehydrogenase	5e-22	CHR08V1|COORD:4892882..4900458| Dihydrolipoamide succinyltransferase E EGN_Mt060719 20060904 TIGR 2430.m00014
GmaAffx.86749.1.S1_s_at	AT1G22770.1	0	CHR1V7|COORD:8062387..8067436| GI (GIGANTEA)	0	CHR01V1|COORD:23745354..23736237| GIGANTEA protein. (exp=-1; wgp=0; c, putative F EGN_Mt060719 20060904 TIGR 2820.m00020
GmaAffx.88970.1.A1_at				9e-44	CHR00V1|COORD:381012..382256| hypothetical protein E EGN_Mt060719 20060904 TIGR 2579.m00066
Gma.11164.1.S1_at	AT2G33150.1	0	CHR2V7|COORD:14054891..14058060| PED1 (PEROXISOME DEFECTIVE 1); acetyl-CoA C-acyltransferase	0	CHR04V1|COORD:4879776..4884966| Thiolase F EGN_Mt060719 20060904 TIGR 2163.m00022
GmaAffx.81362.1.S1_at	AT4G17030.1	7e-41	CHR4V7|COORD:9581836..9583200| ATEXLB1 (ARABIDOPSIS THALIANA EXPANSIN-LIKE B1)	7e-60	CHR05V1|COORD:3571684..3569623| Expansin 45, endoglucanase-like F EGN_Mt060719 20060904 TIGR 3705.m00021
GmaAffx.86964.1.A1_at
GmaAffx.78762.1.S1_at	AT5G52890.1	8e-08	CHR5V7|COORD:21462266..21463423| AT hook motif-containing protein	3e-19	CHR08V1|COORD:33027371..33028921| HMG-I and HMG-Y, DNA-binding H EGN_Mt060719 20060904 TIGR 3101.m00023
GmaAffx.19896.1.S1_at	AT3G56620.1	2e-21	CHR3V7|COORD:20983675..20985474| integral membrane family protein / nodulin MtN21-related	7e-22	CHR08V1|COORD:10212354..10209187| Protein of unknown function DUF6, transmembrane F EGN_Mt060719 20060904 TIGR 2385.m00008
Gma.6025.1.S1_at	AT4G33960.1	0.0001	CHR4V7|COORD:16277397..16277600| similar to unknown protein [Arabidopsis thaliana] (TAIR:AT2G15830.1)
GmaAffx.5913.1.S1_at	AT3G57540.1	9e-10	CHR3V7|COORD:21312600..21313901| remorin family protein	2e-11	CHR07V1|COORD:16068757..16071538| Remorin, C-terminal region F EGN_Mt060719 20060904 TIGR 3180.m00005
GmaAffx.79990.1.S1_s_at	AT2G26660.1	1e-48	CHR2V7|COORD:11346010..11347781| SPX (SYG1/Pho81/XPR1) domain-containing protein	4e-44	CHR01V1|COORD:2476758..2473195| SPX, N-terminal F EGN_Mt060719 20060904 TIGR 2753.m00007
GmaAffx.69087.1.S1_at	AT5G40490.1	2e-40	CHR5V7|COORD:16242711..16244651| RNA recognition motif (RRM)-containing protein	3e-38	CHR03V1|COORD:18004206..18006168| RNA-binding region RNP-1 (RNA recognition motif) E EGN_Mt060719 20060904 TIGR 3866.m00012
GmaAffx.87739.1.S1_at	AT2G28110.1	3e-62	CHR2V7|COORD:11985101..11986718| FRA8 (FRAGILE FIBER8); transferase	5e-10	CHR05V1|COORD:10751297..10757766| Exostosin-like E EGN_Mt060719 20060904 TIGR 3743.m00027
GmaAffx.20339.1.S1_at	AT1G66140.1	2e-12	CHR1V7|COORD:24623726..24624508| ZFP4 (ZINC FINGER PROTEIN 4); nucleic acid binding / transcription factor/ zinc ion binding	2e-21	CHR05V1|COORD:23048351..23045815| Zinc finger, C2H2-type F EGN_Mt060719 20060904 TIGR 3745.m00003
GmaAffx.85836.1.S1_at	AT1G25550.1	2e-64	CHR1V7|COORD:8976631..8977929| myb family transcription factor	2e-86	CHR01V1|COORD:20821573..20819830| Homeodomain-related - 5prime partial E EGN_Mt060719 20060904 TIGR 2425.m00001
GmaAffx.86657.1.S1_at				3e-05	CHR08V1|COORD:32369208..32366751| tRNA-binding arm F EGN_Mt060719 20060904 TIGR 2977.m00009
GmaAffx.51447.1.S1_at	AT5G13900.1	4e-33	CHR5V7|COORD:4481348..4481878| protease inhibitor/seed storage/lipid transfer protein (LTP) family protein	4e-12	CHR08V1|COORD:21852548..21850083| Plant lipid transfer protein/Par allergen H EGN_Mt060719 20060904 TIGR 2626.m00010
Gma.9020.2.S1_at	AT2G43970.1	7e-90	CHR2V7|COORD:18212611..18215107| La domain-containing protein	1e-12	CHR08V1|COORD:17839094..17836639| Lupus La protein E EGN_Mt060719 20060904 TIGR 2303.m00017
GmaAffx.18005.1.S1_at	AT1G64990.1	1e-69	CHR1V7|COORD:24143846..24149529| similar to unknown protein [Arabidopsis thaliana] (TAIR:AT4G27630.2); similar to Protein kinase [Medicago truncatula]	6e-73	CHR05V1|COORD:178763..185425| Protein kinase E EGN_Mt060719 20060904 TIGR 2128.m00018
GmaAffx.20418.1.A1_s_at	AT1G69760.1	1e-19	CHR1V7|COORD:26243757..26244290| similar to unknown protein [Arabidopsis thaliana] (TAIR:AT1G26920.1); similar to hypothetical protein [Ricinus communis]
GmaAffx.93017.1.S1_at	AT3G05600.1	6e-69	CHR3V7|COORD:1623491..1624710| epoxide hydrolase, putative	7e-89	CHR04V1|COORD:345318..346493| Alpha/beta hydrolase fold E EGN_Mt060719 20060904 TIGR 2532.m00014
Gma.7690.2.S1_s_at	AT1G72330.1	0	CHR1V7|COORD:27237299..27240233| ALAAT2 (ALANINE AMINOTRANSFERASE 2); alanine transaminase	0	CHR08V1|COORD:6323874..6317388| Aminotransferase, class I and II F EGN_Mt060719 20060904 TIGR 3228.m00008
GmaAffx.92973.1.S1_s_at	AT2G41430.4	2e-13	CHR2V7|COORD:17276814..17277392| ERD15 (EARLY RESPONSIVE TO DEHYDRATION 15)	3e-15	CHR07V1|COORD:22305591..22307115| hypothetical protein F EGN_Mt060719 20060904 TIGR 3272.m00013
Gma.2789.2.S1_at	AT4G09730.1	4e-60	CHR4V7|COORD:6136330..6139507| DEAD/DEAH box helicase, putative	6e-06	CHR03V1|COORD:18374358..18380023| Helicase, C-terminal E EGN_Mt060719 20060904 TIGR 2685.m00025
Gma.15465.1.S1_at	AT5G02020.1	7e-24	CHR5V7|COORD:386554..387918| similar to unknown protein [Arabidopsis thaliana] (TAIR:AT5G59080.1)	6e-47	CHR07V1|COORD:11169489..11166861| hypothetical protein F EGN_Mt060719 20060904 TIGR 3458.m00006
Gma.12630.1.A1_at	AT3G17250.1	2e-31	CHR3V7|COORD:5892881..5894432| protein phosphatase 2C-related / PP2C-related	1e-38	CHR01V1|COORD:18313589..18310703| Protein phosphatase 2C E EGN_Mt060719 20060904 TIGR 2311.m00006
GmaAffx.46896.1.S1_at	AT5G13960.1	1e-60	CHR5V7|COORD:4501690..4505981| SUVH4 (SU(VAR)3-9 HOMOLOG 4)	7e-74	CHR07V1|COORD:18791220..18795930| SRA-YDG; SET-related region; Pre-SET; Histone H3-K9 methyltransferase E EGN_Mt060719 20060904 TIGR 3189.m00022
Gma.3712.1.S1_s_at	AT3G48530.1	1e-158	CHR3V7|COORD:17998544..18000577| CBS domain-containing protein	0	CHR08V1|COORD:22852951..22850122| CBS E EGN_Mt060719 20060904 TIGR 3603.m00021
GmaAffx.27550.2.S1_at	AT3G27170.1	1e-130	CHR3V7|COORD:10025384..10028158| CLC-B (chloride channel protein B); anion channel/ voltage-gated chloride channel	2e-72	CHR08V1|COORD:26684865..26680667| CBS; Cl- channel, voltage gated E EGN_Mt060719 20060904 TIGR 2547.m00004
Gma.16659.1.S1_at	AT5G05690.1	7e-39	CHR5V7|COORD:1702908..1706706| CPD (CABBAGE 3); oxygen binding	1e-40	CHR03V1|COORD:15193446..15187019| E-class P450, group I E EGN_Mt060719 20060904 TIGR 4002.m00005
GmaAffx.89665.1.A1_s_at	AT4G11385.1	1e-07	CHR4V7|COORD:6927082..6927673| unknown protein	4e-64	CHR05V1|COORD:17698457..17699013| hypothetical protein E EGN_Mt060719 20060904 TIGR 2309.m00060
GmaAffx.24386.1.A1_at
GmaAffx.70622.1.S1_at	AT4G08290.1	1e-32	CHR4V7|COORD:5239085..5240858| nodulin MtN21 family protein	2e-30	CHR07V1|COORD:23506485..23503642| Protein of unknown function DUF6, transmembrane E EGN_Mt060719 20060904 TIGR 2139.m00020
Gma.10406.1.S1_a_at	AT3G47080.1	9e-50	CHR3V7|COORD:17349400..17351114| binding	2e-81	CHR00V1|COORD:13616980..13614570| hypothetical protein E EGN_Mt060719 20060904 TIGR 3155.m00037
GmaAffx.849.1.S1_at	AT5G67360.1	3e-89	CHR5V7|COORD:26889418..26891691| ARA12; subtilase	1e-108	CHR01V1|COORD:4510120..4512912| Protease-associated PA; Proteinase inhibitor I9, subtilisin propeptide E EGN_Mt060719 20060904 TIGR 3271.m00003
GmaAffx.90496.1.S1_s_at	AT4G27410.2	7e-94	CHR4V7|COORD:13707934..13709019| RD26 (RESPONSIVE TO DESSICATION 26); transcription factor	8e-58	CHR04V1|COORD:29863314..29865031| No apical meristem (NAM) protein F EGN_Mt060719 20060904 TIGR 3313.m00026
GmaAffx.86613.2.S1_at	AT3G62950.1	8e-40	CHR3V7|COORD:23277278..23277589| glutaredoxin family protein	1e-34	CHR02V1|COORD:5234545..5234237| Thioredoxin fold H EGN_Mt060719 20060904 TIGR 3669.m00008
Gma.3065.1.S1_s_at	AT4G30780.1	6e-12	CHR4V7|COORD:14990529..14992861| similar to unknown protein [Arabidopsis thaliana] (TAIR:AT2G24100.1); similar to hypothetical protein MtrDRAFT_AC126784g9v2	8e-12	CHR08V1|COORD:32190416..32194290| hypothetical protein E EGN_Mt060719 20060904 TIGR 2170.m00015
Gma.11277.1.S1_a_at	AT1G78860.1	1e-100	CHR1V7|COORD:29651061..29652392| curculin-like (mannose-binding) lectin family protein	0	CHR02V1|COORD:16440509..16439063| Curculin-like (mannose-binding) lectin F EGN_Mt060719 20060904 TIGR 2076.m00008
Gma.8215.2.S1_at	AT1G13710.1	5e-71	CHR1V7|COORD:4702929..4704589| CYP78A5 (cytochrome P450, family 78, subfamily A, polypeptide 5); oxygen binding	2e-61	CHR08V1|COORD:7064307..7062013| E-class P450, group I F EGN_Mt060719 20060904 TIGR 3592.m00015
GmaAffx.13843.2.S1_s_at	AT3G07310.1	4e-81	CHR3V7|COORD:2328063..2329683| similar to unknown protein [Arabidopsis thaliana] (TAIR:AT5G48590.1); similar to expressed protein [Oryza sativa (japonica	1e-123	CHR08V1|COORD:2130161..2127722| Protein of unknown function DUF760 E EGN_Mt060719 20060904 TIGR 2312.m00012
GmaAffx.38501.1.S1_at	AT5G61030.1	1e-44	CHR5V7|COORD:24578096..24579378| GR-RBP3 (glycine-rich RNA-binding protein 3); RNA binding	7e-36	CHR03V1|COORD:18558340..18560198| RNA-binding region RNP-1 (RNA recognition motif) F EGN_Mt060719 20060904 TIGR 2659.m00030
GmaAffx.6017.2.S1_at	AT3G26580.1	2e-77	CHR3V7|COORD:9760170..9761586| binding
Gma.11235.2.S1_at	AT1G06430.1	1e-137	CHR1V7|COORD:1960213..1962524| FTSH8 (FtsH protease 8); ATP-dependent peptidase/ ATPase/ metallopeptidase/ zinc ion binding	1e-124	CHR07V1|COORD:1767625..1764093| Peptidase S26A, signal peptidase I; AAA ATPase; Peptidase M, neutral zinc metallopeptidases, zinc-binding site; Peptidase
Gma.13910.1.S1_at	AT1G22770.1	9e-95	CHR1V7|COORD:8062387..8067436| GI (GIGANTEA)	1e-109	CHR01V1|COORD:23745354..23736237| GIGANTEA protein. (exp=-1; wgp=0; c, putative F EGN_Mt060719 20060904 TIGR 2820.m00020
Gma.11277.2.S1_a_at	AT1G78860.1	1e-100	CHR1V7|COORD:29651061..29652392| curculin-like (mannose-binding) lectin family protein	0	CHR02V1|COORD:16440509..16439063| Curculin-like (mannose-binding) lectin F EGN_Mt060719 20060904 TIGR 2076.m00008
GmaAffx.60873.1.S1_at	AT1G56560.1	2e-65	CHR1V7|COORD:21196258..21198613| beta-fructofuranosidase, putative / invertase, putative / saccharase, putative / beta-fructosidase, putative	3e-67	CHR00V1|COORD:9148983..9153092| Plant neutral invertase; Glycoside transferase, six-hairpin E EGN_Mt060719 20060904 TIGR 2733.m00003
GmaAffx.58712.1.S1_at	AT1G71960.1	5e-74	CHR1V7|COORD:27086249..27091825| ABC transporter family protein	5e-59	CHR05V1|COORD:9369749..9372297| ABC-2; AAA ATPase E EGN_Mt060719 20060904 TIGR 3922.m00011
GmaAffx.89596.1.S1_at				8e-13	CHR04V1|COORD:722268..722026| hypothetical protein F EGN_Mt060719 20060904 TIGR 3047.m00006
Gma.17650.2.S1_at	AT1G12080.2	1e-12	CHR1V7|COORD:4084287..4084886| similar to unknown protein [Arabidopsis thaliana] (TAIR:AT3G59370.1); similar to vacuolar calcium binding protein [Raphanus	1e-16	CHR02V1|COORD:6966464..6964900| hypothetical protein F EGN_Mt060719 20060904 TIGR 2998.m00003
Gma.13643.1.A1_at
GmaAffx.80492.1.S1_at	AT5G24470.1	3e-17	CHR5V7|COORD:8356207..8358876| APRR5 (PSEUDO-RESPONSE REGULATOR 5); transcription regulator	3e-91	CHR03V1|COORD:21799024..21802802| Response regulator receiver; CCT E EGN_Mt060719 20060904 TIGR 3748.m00013
Gma.1619.1.S1_at	AT1G36070.1	1e-134	CHR1V7|COORD:13468376..13471598| WD-40 repeat family protein	1e-113	CHR02V1|COORD:6282315..6276007| WD40-like E EGN_Mt060719 20060904 TIGR 3438.m00019
Gma.7006.1.S1_at	AT2G39700.1	1e-117	CHR2V7|COORD:16551324..16552512| ATEXPA4 (ARABIDOPSIS THALIANA EXPANSIN A4)	1e-119	CHR05V1|COORD:24198431..24197312| Expansin 45, endoglucanase-like F EGN_Mt060719 20060904 TIGR 3793.m00016
Gma.3233.1.S1_s_at	AT5G51100.1	1e-95	CHR5V7|COORD:20790583..20792861| FSD2 (FE SUPEROXIDE DISMUTASE 2); iron superoxide dismutase
