# Supplementary material for: Transcriptional profiling of root-knot nematode induced feeding sites in cowpea (Vigna unguiculata L. Walp.) using a soybean genome array
Source: BMC Genomics. 2010 Aug 19;11:480. doi: 10.1186/1471-2164-11-480 (PMC2996976; doi:10.1186/1471-2164-11-480)
Supplement: Additional file 3 — Genes passing 1.5-fold filter in the compatible cowpea-RKN interaction (9 days post-inoculation). [file 1471-2164-11-480-S3.XLS]

## Sheet: ANNOT_1.5UP_INFSUS_CSUS_9DPI
Additional file 3
Genes passing 1.5 fold filter in the compatible cowpea-RKN interaction (9 days post-inoculation)
Up-regulated genes
Input Probe Set	Arabidopsis Accn.	Arabidopsis E-Score	Arabidopsis Chr/Description	Medicago E-Score	Medicago Chr/Description
GmaAffx.8712.1.S1_s_at	AT5G05340.1	1e-118	CHR5V7|COORD:1579143..1580820| peroxidase, putative	1e-130	CHR05V1|COORD:25311088..25313319| Haem peroxidase, plant/fungal/bacterial F EGN_Mt060719 20060904 TIGR 3747.m00026
Gma.17805.1.A1_s_at	AT5G05340.1	5e-27	CHR5V7|COORD:1579143..1580820| peroxidase, putative	7e-47	CHR03V1|COORD:13891574..13889526| Haem peroxidase, plant/fungal/bacterial F EGN_Mt060719 20060904 TIGR 3054.m00014
Gma.289.1.S1_s_at	AT5G21950.1	3e-75	CHR5V7|COORD:7254070..7255869| hydrolase, alpha/beta fold family protein	1e-107	CHR03V1|COORD:26222761..26220104| Alpha/beta hydrolase fold F EGN_Mt060719 20060904 TIGR 2354.m00012
GmaAffx.20156.1.S1_s_at	AT1G60590.1	2e-82	CHR1V7|COORD:22318091..22320532| polygalacturonase, putative / pectinase, putative	4e-96	CHR05V1|COORD:11982877..11987746| Glycoside hydrolase, family 28 E EGN_Mt060719 20060904 TIGR 3919.m00015
GmaAffx.7738.1.S1_s_at	AT1G46480.1	1e-60	CHR1V7|COORD:17239343..17240393| homeobox-leucine zipper transcription factor family protein	5e-87	CHR01V1|COORD:4840133..4841688| Homeodomain-related F EGN_Mt060719 20060904 TIGR 2835.m00021
Gma.4674.1.A1_at	AT5G27320.1	5e-13	CHR5V7|COORD:9629257..9630749| ATGID1C/GID1C (GA INSENSITIVE DWARF1C)	3e-12	CHR06V1|COORD:9784778..9783594| Esterase/lipase/thioesterase E EGN_Mt060719 20060904 TIGR 3607.m00017
Gma.8525.1.S1_s_at	AT5G42180.1	1e-121	CHR5V7|COORD:16869930..16871249| peroxidase 64 (PER64) (P64) (PRXR4)	1e-156	CHR05V1|COORD:8276274..8274802| Haem peroxidase, plant/fungal/bacterial F EGN_Mt060719 20060904 TIGR 2101.m00028
Gma.2446.1.S1_a_at	AT4G27700.1	2e-77	CHR4V7|COORD:13826547..13827679| rhodanese-like domain-containing protein	5e-08	CHR07V1|COORD:15642106..15645020| Rhodanese-like F EGN_Mt060719 20060904 TIGR 3244.m00013
GmaAffx.84607.2.S1_at	AT5G51550.1	8e-56	CHR5V7|COORD:20957019..20958032| phosphate-responsive 1 family protein	2e-19	CHR04V1|COORD:22374132..22375412| Phosphate-induced protein 1 conserved region F EGN_Mt060719 20060904 TIGR 2075.m00019
Gma.2801.1.S1_at	AT3G18080.1	0	CHR3V7|COORD:6191592..6194130| glycosyl hydrolase family 1 protein	1e-124	CHR04V1|COORD:21511000..21516848| Glycoside hydrolase, family 1 E EGN_Mt060719 20060904 TIGR 2629.m00028
Gma.1955.4.S1_a_at	AT4G05180.1	4e-84	CHR4V7|COORD:2672091..2673168| PSBQ/PSBQ-2 (photosystem II subunit Q-2); calcium ion binding	3e-13	CHR05V1|COORD:15144363..15142235| Photosystem II oxygen evolving complex protein PsbQ E EGN_Mt060719 20060904 TIGR 3921.m00003
GmaAffx.74346.1.S1_at	AT2G01950.1	1e-111	CHR2V7|COORD:440804..444235| BRL2 (BRI1-LIKE 2); ATP binding / protein serine/threonine kinase	1e-103	CHR08V1|COORD:5465699..5466603| Protein kinase H EGN_Mt060719 20060904 TIGR 3643.m00017
Gma.1326.1.S1_a_at	AT4G24780.1	9e-49	CHR4V7|COORD:12770641..12772237| pectate lyase family protein	1e-48	CHR06V1|COORD:4169620..4173080| Pectolytic enzyme, Pectin lyase fold E EGN_Mt060719 20060904 TIGR 3948.m00017 IMGA|CT010481_21.5 Pectolytic enzyme, Pectin
GmaAffx.84607.1.S1_at	AT5G51550.1	4e-94	CHR5V7|COORD:20957019..20958032| phosphate-responsive 1 family protein	3e-24	CHR04V1|COORD:22374132..22375412| Phosphate-induced protein 1 conserved region F EGN_Mt060719 20060904 TIGR 2075.m00019
Gma.10066.1.S1_at	AT3G26960.1	1e-44	CHR3V7|COORD:9946096..9946696| similar to unknown protein [Arabidopsis thaliana] (TAIR:AT5G41050.1); similar to Os09g0508200 [Oryza sativa (japonica	2e-10	CHR07V1|COORD:2741143..2738867| Pollen Ole e 1 allergen and extensin E EGN_Mt060719 20060904 TIGR 3033.m00016
GmaAffx.91763.1.S1_s_at	AT5G13870.1	1e-142	CHR5V7|COORD:4475091..4476219| EXGT-A4 (ENDOXYLOGLUCAN TRANSFERASE A4); hydrolase, acting on glycosyl bonds	1e-155	CHR07V1|COORD:17273471..17275023| Glycoside hydrolase, family 16; Xyloglucan endo-transglycosylase, C-terminal F EGN_Mt060719 20060904 TIGR 3243.m00023
GmaAffx.88804.1.S1_s_at	ATCG00830.1	5e-93	CHRCV7|COORD:84337..85843| encodes a chloroplast ribosomal protein L2, a constituent of the large subunit of the ribosomal complex	3e-60	CHR00V1|COORD:14394686..14395112| Ribosomal protein L2 F EGN_Mt060719 20060904 TIGR 3595.m00007
Gma.9086.2.S1_at	AT4G18780.1	3e-70	CHR4V7|COORD:10312857..10316730| CESA8 (CELLULASE SYNTHASE 8); cellulose synthase/ transferase, transferring glycosyl groups	5e-74	CHR04V1|COORD:27074763..27080178| Cellulose synthase - 5prime partial E EGN_Mt060719 20060904 TIGR 3378.m00041
Gma.2307.1.S1_at	AT1G76160.1	0	CHR1V7|COORD:28583105..28585914| SKS5 (SKU5 Similar 5); copper ion binding / oxidoreductase	0	CHR04V1|COORD:10288086..10283753| Multicopper oxidase, type 1 E EGN_Mt060719 20060904 TIGR 2059.m00009
GmaAffx.62345.1.S1_at	AT1G22880.1	1e-107	CHR1V7|COORD:8095759..8097528| glycosyl hydrolase family 9 protein	1e-127	CHR03V1|COORD:1465476..1469540| Glycoside transferase, six-hairpin, subgroup E EGN_Mt060719 20060904 TIGR 3993.m00010
GmaAffx.76359.1.S1_at	AT1G71110.1	1e-69	CHR1V7|COORD:26821906..26824514| similar to unknown protein [Arabidopsis thaliana] (TAIR:AT2G12400.1); similar to H0306F03.12 [Oryza sativa (indica	2e-41	CHR03V1|COORD:27023979..27027746| hypothetical protein H EGN_Mt060719 20060904 TIGR 3819.m00006 IMGA|CU019604_24.3 hypothetical protein
GmaAffx.77758.1.S1_x_at	AT2G27380.1	3e-77	CHR2V7|COORD:11720489..11722774| ATEPR1 (Arabidopsis thaliana extensin proline-rich 1)	3e-42	CHR03V1|COORD:24883276..24885333| Pistil-specific extensin-like protein H EGN_Mt060719 20060904 TIGR 3943.m00017
GmaAffx.90009.1.S1_s_at	AT2G40610.1	1e-111	CHR2V7|COORD:16956199..16957550| ATEXPA8 (ARABIDOPSIS THALIANA EXPANSIN A8)	1e-113	CHR05V1|COORD:22127450..22125658| Expansin 45, endoglucanase-like H EGN_Mt060719 20060904 TIGR 3798.m00009
Gma.1293.2.S1_at	AT3G48610.1	2e-67	CHR3V7|COORD:18022638..18024944| phosphoesterase family protein	1e-71	CHR03V1|COORD:24180503..24183554| Phosphoesterase F EGN_Mt060719 20060904 TIGR 3944.m00026
Gma.5785.2.S1_at	AT1G64390.1	2e-40	CHR1V7|COORD:23914992..23918305| endo-1,4-beta-glucanase, putative / cellulase, putative	3e-32	CHR05V1|COORD:28744964..28741576| Glycoside transferase, six-hairpin, subgroup H EGN_Mt060719 20060904 TIGR 3920.m00001
GmaAffx.99.1.S1_at	ATCG00800.1	1e-102	CHRCV7|COORD:82826..83482| encodes a chloroplast ribosomal protein S3, a constituent of the small subunit of the ribosomal complex	9e-95	CHR00V1|COORD:14397055..14397750| Bacterial ribosomal protein S3 F EGN_Mt060719 20060904 TIGR 3595.m00011
GmaAffx.60283.1.S1_at	AT3G61460.1	3e-37	CHR3V7|COORD:22752676..22753188| BRH1 (BRASSINOSTEROID-RESPONSIVE RING-H2); protein binding / zinc ion binding	2e-36	CHR05V1|COORD:2252973..2253775| Zinc finger, RING-type F EGN_Mt060719 20060904 TIGR 3923.m00022
GmaAffx.671.1.S1_at	AT2G39700.1	2e-25	CHR2V7|COORD:16551324..16552512| ATEXPA4 (ARABIDOPSIS THALIANA EXPANSIN A4)	1e-25	CHR05V1|COORD:24198431..24197312| Expansin 45, endoglucanase-like F EGN_Mt060719 20060904 TIGR 3793.m00016
GmaAffx.69688.6.S1_s_at	AT3G47470.1	1e-115	CHR3V7|COORD:17504607..17505758| LHCA4 (Photosystem I light harvesting complex gene 4); chlorophyll binding	7e-51	CHR03V1|COORD:25250770..25252600| Chlorophyll A-B binding protein F EGN_Mt060719 20060904 TIGR 4005.m00025
GmaAffx.63850.1.S1_at	AT2G41820.1	4e-63	CHR2V7|COORD:17454248..17456992| leucine-rich repeat transmembrane protein kinase, putative	6e-24	CHR01V1|COORD:14368872..14372126| Protein kinase E EGN_Mt060719 20060904 TIGR 2968.m00003
GmaAffx.27937.1.S1_at	AT1G53380.2	2e-09	CHR1V7|COORD:19917009..19918370| similar to unknown protein [Arabidopsis thaliana] (TAIR:AT3G14870.3); similar to Plant protein of unknown function (DUF641),	1e-16	CHR04V1|COORD:27439722..27438224| Protein of unknown function DUF641, plant E EGN_Mt060719 20060904 TIGR 3106.m00004
Gma.15979.2.S1_at	AT3G61490.1	1e-180	CHR3V7|COORD:22769414..22771112| glycoside hydrolase family 28 protein / polygalacturonase (pectinase) family protein	0	CHR07V1|COORD:14781561..14777883| Parallel beta-helix repeat F EGN_Mt060719 20060904 TIGR 3361.m00020
GmaAffx.91087.1.S1_s_at	AT1G64390.1	0	CHR1V7|COORD:23914992..23918305| endo-1,4-beta-glucanase, putative / cellulase, putative	1e-145	CHR03V1|COORD:17312836..17308800| Glycoside transferase, six-hairpin, subgroup E EGN_Mt060719 20060904 TIGR 4031.m00021
GmaAffx.72480.1.S1_at	AT1G18670.1	1e-64	CHR1V7|COORD:6427234..6430688| IBS1 (IMPAIRED IN BABA-INDUCED STERILITY 1); kinase	5e-31	CHR07V1|COORD:2292660..2287740| Protein kinase H EGN_Mt060719 20060904 TIGR 3411.m00026
Gma.1992.1.S1_at	AT1G30380.1	7e-52	CHR1V7|COORD:10722307..10722995| PSAK (PHOTOSYSTEM I SUBUNIT K)
GmaAffx.48168.2.S1_at	AT4G18020.3	9e-45	CHR4V7|COORD:10003750..10006694| APRR2 (PSEUDO-RESPONSE REGULATOR 2); transcription factor	4e-62	CHR05V1|COORD:3946862..3952776| Response regulator, RegA/PrrA/ActR type F EGN_Mt060719 20060904 TIGR 2530.m00012
GmaAffx.92828.1.S1_at	AT1G11580.1	2e-92	CHR1V7|COORD:3888730..3890649| pectin methylesterase, putative	1e-117	CHR07V1|COORD:9155837..9153610| Pectinesterase; Pectinesterase inhibitor F EGN_Mt060719 20060904 TIGR 3240.m00024
Gma.12652.1.S1_at	AT2G37210.1	8e-69	CHR2V7|COORD:15631332..15633913| similar to unknown protein [Arabidopsis thaliana] (TAIR:AT3G53450.1); similar to Conserved hypothetical protein 730 [Medicago	9e-72	CHR07V1|COORD:22970719..22966670| Conserved hypothetical protein 730 E EGN_Mt060719 20060904 TIGR 2881.m00007
GmaAffx.64649.1.S1_at	AT1G78060.1	2e-87	CHR1V7|COORD:29354690..29357762| glycosyl hydrolase family 3 protein	2e-64	CHR02V1|COORD:7556058..7546799| Glycoside hydrolase, family 3, N-terminal; Glycoside hydrolase, family 3, C-terminal E EGN_Mt060719 20060904 TIGR 2164.m00007
Gma.2419.1.A1_s_at	AT2G45850.1	4e-33	CHR2V7|COORD:18878975..18880531| DNA-binding family protein	8e-46	CHR07V1|COORD:16284406..16291385| HMG-I and HMG-Y, DNA-binding E EGN_Mt060719 20060904 TIGR 2253.m00014
Gma.11175.1.S1_s_at	AT3G18280.1	2e-28	CHR3V7|COORD:6267108..6267398| protease inhibitor/seed storage/lipid transfer protein (LTP) family protein	1e-24	CHR07V1|COORD:19554838..19555517| Plant lipid transfer/seed storage/trypsin-alpha amylase inhibitor F EGN_Mt060719 20060904 TIGR 3429.m00021
Gma.5141.1.S1_at	AT2G30210.1	4e-57	CHR2V7|COORD:12894812..12896904| LAC3 (laccase 3); copper ion binding / oxidoreductase	2e-68	CHR05V1|COORD:21262736..21259625| Copper-resistance protein CopA E EGN_Mt060719 20060904 TIGR 3825.m00022
GmaAffx.25068.2.A1_at				4e-14	CHR07V1|COORD:22970719..22966670| Conserved hypothetical protein 730 E EGN_Mt060719 20060904 TIGR 2881.m00007
Gma.838.1.S1_at	AT1G78060.1	7e-91	CHR1V7|COORD:29354690..29357762| glycosyl hydrolase family 3 protein	5e-62	CHR02V1|COORD:7556058..7546799| Glycoside hydrolase, family 3, N-terminal; Glycoside hydrolase, family 3, C-terminal E EGN_Mt060719 20060904 TIGR 2164.m00007
Gma.11298.2.S1_at
Gma.15048.1.A1_at	AT3G15680.1	1e-10	CHR3V7|COORD:5315444..5316055| zinc finger (Ran-binding) family protein	2e-10	CHR03V1|COORD:27596219..27595167| Zinc finger, RanBP2-type H EGN_Mt060719 20060904 TIGR 2787.m00019
Gma.10731.1.S1_x_at	AT3G50820.1	1e-130	CHR3V7|COORD:18901989..18903292| PSBO-2/PSBO2 (PHOTOSYSTEM II SUBUNIT O-2); oxygen evolving	1e-146	CHR00V1|COORD:16306950..16309134| Photosystem II manganese-stabilizing protein PsbO F EGN_Mt060719 20060904 TIGR 3210.m00007
GmaAffx.82285.1.S1_at	AT3G22780.1	2e-19	CHR3V7|COORD:8048934..8052065| TSO1 (CHINESE FOR 'UGLY'); transcription factor	3e-40	CHR05V1|COORD:692706..687866| Calcium-binding EF-hand; Tesmin/TSO1-like, CXC E EGN_Mt060719 20060904 TIGR 2262.m00001
GmaAffx.58165.1.S1_at	AT2G34190.1	6e-78	CHR2V7|COORD:14444144..14446486| xanthine/uracil permease family protein	2e-81	CHR04V1|COORD:27109653..27105455| Xanthine/uracil/vitamin C permease E EGN_Mt060719 20060904 TIGR 3378.m00031
Gma.6676.1.S1_at	AT2G14890.1	8e-33	CHR2V7|COORD:6406761..6407837| AGP9 (ARABINOGALACTAN PROTEIN 9)	6e-23	CHR03V1|COORD:30745266..30746069| Membrane protein , putative I EGN_Mt060719 20060904 TIGR 3938.m00011
Gma.3893.2.S1_at	AT3G08030.1	1e-135	CHR3V7|COORD:2564197..2565825| similar to unknown protein [Arabidopsis thaliana] (TAIR:AT2G41800.1); similar to Os03g0807700 [Oryza sativa (japonica	1e-91	CHR04V1|COORD:9538813..9537463| Galactose-binding like E EGN_Mt060719 20060904 TIGR 3540.m00003
Gma.612.1.A1_at				1e-11	CHR08V1|COORD:21127254..21130995| Pathogenesis-related transcriptional factor and ERF E EGN_Mt060719 20060904 TIGR 3570.m00017
Gma.15958.1.S1_at	AT3G02885.1	2e-35	CHR3V7|COORD:638330..639018| GASA5 (GAST1 PROTEIN HOMOLOG 5)	1e-45	CHR05V1|COORD:23487330..23486232| Gibberellin regulated protein F EGN_Mt060719 20060904 TIGR 3172.m00007
Gma.2360.3.S1_x_at	AT4G10340.1	1e-126	CHR4V7|COORD:6408196..6409492| LHCB5 (LIGHT HARVESTING COMPLEX OF PHOTOSYSTEM II 5); chlorophyll binding	1e-140	CHR06V1|COORD:10413094..10409592| Chlorophyll A-B binding protein F EGN_Mt060719 20060904 TIGR 3562.m00014
GmaAffx.80879.1.S1_at	AT5G62890.3	5e-63	CHR5V7|COORD:25260949..25264301| permease	3e-70	CHR08V1|COORD:23490195..23483327| Xanthine/uracil/vitamin C permease F EGN_Mt060719 20060904 TIGR 3513.m00010
GmaAffx.93517.1.S1_s_at	AT4G17600.1	2e-79	CHR4V7|COORD:9803772..9804727| LIL3:1; transcription factor
Gma.14563.1.S1_s_at	AT2G02850.1	6e-39	CHR2V7|COORD:826629..827719| ARPN (PLANTACYANIN); copper ion binding	3e-57	CHR04V1|COORD:28411739..28410803| Blue (type 1) copper domain F EGN_Mt060719 20060904 TIGR 3346.m00012
GmaAffx.50396.1.S1_at	AT1G52150.1	0	CHR1V7|COORD:19413582..19417630| ATHB-15 (INCURVATA 4); DNA binding / transcription factor	0	CHR03V1|COORD:28544308..28538679| Lipid-binding START; Homeodomain-related E EGN_Mt060719 20060904 TIGR 2747.m00010
GmaAffx.28861.1.S1_at	AT5G51750.1	6e-77	CHR5V7|COORD:21037492..21039834| subtilase family protein	9e-84	CHR01V1|COORD:24010861..24007923| Orn/DAP/Arg decarboxylase 2; Protease-associated PA; Proteinase inhibitor I9, subtilisin propeptide E EGN_Mt060719
GmaAffx.92694.1.S1_at	AT1G19220.1	1e-05	CHR1V7|COORD:6628386..6632770| ARF19 (AUXIN RESPONSE FACTOR 11); transcription factor	8e-18	CHR08V1|COORD:29918862..29925078| Transcriptional factor B3; Auxin response factor; Aux/IAA_ARF_dimerisation E EGN_Mt060719 20060904 TIGR
Gma.7222.2.S1_at	AT2G19170.1	1e-132	CHR2V7|COORD:8321236..8324702| SLP3 (Subtilisin-like serine protease 3); subtilase	1e-145	CHR08V1|COORD:30341905..30346791| Protease-associated PA; Proteinase inhibitor I9, subtilisin propeptide E EGN_Mt060719 20060904 TIGR 3045.m00019
GmaAffx.21330.1.S1_at	AT4G27180.1	1e-134	CHR4V7|COORD:13615063..13618695| ATK2 (ARABIDOPSIS THALIANA KINESIN 2); microtubule motor	1e-160	CHR04V1|COORD:20344579..20339500| Kinesin, motor region; Prefoldin E EGN_Mt060719 20060904 TIGR 2524.m00017
Gma.10779.1.S1_a_at	AT5G66920.1	0	CHR5V7|COORD:26740189..26742596| SKS17 (SKU5 Similar 17); copper ion binding / oxidoreductase	0	CHR08V1|COORD:33248648..33252727| Multicopper oxidase, type 1 F EGN_Mt060719 20060904 TIGR 3451.m00016
GmaAffx.1441.1.S1_at	AT1G01300.1	1e-109	CHR1V7|COORD:117065..118522| aspartyl protease family protein	5e-53	CHR01V1|COORD:8789669..8787175| Peptidase aspartic, active site E EGN_Mt060719 20060904 TIGR 3297.m00003
GmaAffx.50154.1.S1_at	AT5G66460.1	8e-51	CHR5V7|COORD:26556137..26558063| (1-4)-beta-mannan endohydrolase, putative	1e-66	CHR05V1|COORD:7260328..7263490| Glycoside hydrolase, family 5 F EGN_Mt060719 20060904 TIGR 2338.m00013
Gma.33.1.S1_at	AT1G65680.1	8e-94	CHR1V7|COORD:24430929..24432062| ATEXPB2 (ARABIDOPSIS THALIANA EXPANSIN B2)	1e-67	CHR04V1|COORD:10186898..10189462| Expansin 45, endoglucanase-like H EGN_Mt060719 20060904 TIGR 2793.m00022
GmaAffx.24064.2.S1_s_at	AT5G16000.1	1e-141	CHR5V7|COORD:5224267..5227006| NIK1 (NSP-INTERACTING KINASE 1); kinase	1e-123	CHR05V1|COORD:11849058..11844002| Protein kinase E EGN_Mt060719 20060904 TIGR 3849.m00003
HgAffx.20336.3.S1_at				2e-31	CHR05V1|COORD:17740358..17741219| Senescence-associated protein, putative H EGN_Mt060719 20060904 TIGR 2071.m00021
GmaAffx.70106.1.S1_at	AT5G56580.1	9e-67	CHR5V7|COORD:22922077..22923846| ATMKK6 (ARABIDOPSIS NQK1); kinase	3e-25	CHR04V1|COORD:555346..553801| Protein kinase F EGN_Mt060719 20060904 TIGR 2525.m00013
Gma.17587.2.S1_at	AT3G54260.1	5e-95	CHR3V7|COORD:20096075..20097723| similar to unknown protein [Arabidopsis thaliana] (TAIR:AT2G42570.1); similar to unknown [Pisum sativum] (GB:ABA29157.1);	3e-52	CHR05V1|COORD:20585672..20589514| Protein of unknown function DUF231, plant E EGN_Mt060719 20060904 TIGR 3924.m00002
Gma.10340.2.S1_at	AT3G10260.2	7e-65	CHR3V7|COORD:3171418..3172513| reticulon family protein	2e-67	CHR05V1|COORD:28153942..28150464| Reticulon E EGN_Mt060719 20060904 TIGR 3886.m00013
Gma.5447.1.S1_a_at	AT3G43270.1	0	CHR3V7|COORD:15233390..15236112| pectinesterase family protein	1e-176	CHR08V1|COORD:29482630..29486497| Pectinesterase; Pectinesterase inhibitor H EGN_Mt060719 20060904 TIGR 2959.m00012
Gma.987.1.S1_at
Gma.9314.1.S1_at	AT5G26670.1	3e-34	CHR5V7|COORD:9318459..9320819| pectinacetylesterase, putative	6e-37	CHR07V1|COORD:26029162..26026003| Pectinacetylesterase E EGN_Mt060719 20060904 TIGR 3247.m00003
Gma.5785.1.S1_at	AT1G64390.1	0	CHR1V7|COORD:23914992..23918305| endo-1,4-beta-glucanase, putative / cellulase, putative	1e-145	CHR03V1|COORD:17312836..17308800| Glycoside transferase, six-hairpin, subgroup E EGN_Mt060719 20060904 TIGR 4031.m00021
GmaAffx.75507.1.A1_at	AT5G23100.1	2e-11	CHR5V7|COORD:7753560..7754393| similar to unknown protein [Arabidopsis thaliana] (TAIR:AT3G25640.1); similar to Os05g0577100 [Oryza sativa (japonica	1e-11	CHR08V1|COORD:24655148..24654366| Plant-specific domain of unknown function 3588 H EGN_Mt060719 20060904 TIGR 2343.m00008
GmaAffx.67596.1.S1_at	AT2G19170.1	3e-95	CHR2V7|COORD:8321236..8324702| SLP3 (Subtilisin-like serine protease 3); subtilase	1e-104	CHR08V1|COORD:30341905..30346791| Protease-associated PA; Proteinase inhibitor I9, subtilisin propeptide E EGN_Mt060719 20060904 TIGR 3045.m00019
Gma.13868.2.S1_a_at	AT1G42970.1	0	CHR1V7|COORD:16129992..16132024| GAPB (GLYCERALDEHYDE-3-PHOSPHATE DEHYDROGENASE B SUBUNIT); glyceraldehyde-3-phosphate dehydrogenase	0	CHR03V1|COORD:30418227..30414272| Glyceraldehyde-3-phosphate dehydrogenase, type I F EGN_Mt060719 20060904 TIGR 2521.m00017
GmaAffx.42474.1.A1_at	AT5G65640.1	2e-14	CHR5V7|COORD:26254363..26256130| BHLH093 (BETA HLH PROTEIN 93); DNA binding / transcription factor	3e-14	CHR03V1|COORD:33315096..33313290| Helix-loop-helix DNA-binding F EGN_Mt060719 20060904 TIGR 2795.m00023
GmaAffx.90562.1.S1_s_at	AT5G22740.1	0	CHR5V7|COORD:7555382..7559869| ATCSLA02 (Cellulose synthase-like A2); transferase, transferring glycosyl groups	0	CHR04V1|COORD:11778726..11773228| Glycosyl transferase, family 2 F EGN_Mt060719 20060904 TIGR 2330.m00003
GmaAffx.16408.1.A1_at	AT4G11385.1	2e-06	CHR4V7|COORD:6927082..6927673| unknown protein	5e-07	CHR07V1|COORD:11929602..11930078| ZF-HD homeobox protein Cys/His-rich dimerisation region E EGN_Mt060719 20060904 TIGR 2804.m00009
Gma.4001.1.S1_at	AT1G05570.1	1e-127	CHR1V7|COORD:1647879..1658676| CALS1 (CALLOSE SYNTHASE 1); transferase, transferring glycosyl groups	1e-133	CHR07V1|COORD:450237..440023| Glycosyl transferase, family 48 - 5prime partial E EGN_Mt060719 20060904 TIGR 3092.m00001
GmaAffx.61171.1.S1_at	AT1G48100.1	1e-70	CHR1V7|COORD:17770590..17773294| glycoside hydrolase family 28 protein / polygalacturonase (pectinase) family protein	2e-62	CHR01V1|COORD:18330310..18332993| Ribosome-binding factor A; Glycoside hydrolase, family 28 H EGN_Mt060719 20060904 TIGR 2127.m00004
Gma.12211.2.S1_at	AT5G15630.1	1e-107	CHR5V7|COORD:5084845..5086548| COBL4/IRX6 (COBRA-LIKE4); hydrolase, hydrolyzing O-glycosyl compounds / polysaccharide binding	2e-48	CHR03V1|COORD:31484796..31482459| Phytochelatin synthetase-like conserved region; Carbohydrate-binding H EGN_Mt060719 20060904 TIGR 4035.m00016
Gma.340.1.S1_at	AT5G64570.1	1e-134	CHR5V7|COORD:25827453..25830535| XYL4 (beta-xylosidase 4); hydrolase, hydrolyzing O-glycosyl compounds	0	CHR02V1|COORD:1372179..1367640| Glycoside hydrolase, family 3, N-terminal; Glycoside hydrolase, family 3, C-terminal E EGN_Mt060719 20060904 TIGR 3678.m00015
Gma.3604.4.S1_s_at	AT4G34050.1	1e-110	CHR4V7|COORD:16310849..16311978| caffeoyl-CoA 3-O-methyltransferase, putative	1e-111	CHR04V1|COORD:23852360..23850703| O-methyltransferase, family 3 F EGN_Mt060719 20060904 TIGR 2298.m00020
Gma.6550.2.S1_s_at	AT5G54160.1	3e-51	CHR5V7|COORD:21999301..22001393| ATOMT1 (O-METHYLTRANSFERASE 1)	3e-64	CHR03V1|COORD:21867420..21860076| O-methyltransferase, family 2; Dimerisation F EGN_Mt060719 20060904 TIGR 2058.m00002
GmaAffx.74336.2.S1_at	AT3G45850.1	9e-45	CHR3V7|COORD:16866799..16871935| kinesin motor protein-related	4e-55	CHR02V1|COORD:23920530..23922598| Kinesin, motor region, putative - 5prime partial E EGN_Mt060719 20060904 TIGR 2353.m00001
GmaAffx.6258.1.S1_at	AT4G15800.1	3e-26	CHR4V7|COORD:8984923..8985273| RALFL33 (RALF-LIKE 33)	1e-29	CHR07V1|COORD:28509547..28510426| Rapid ALkalinization Factor F EGN_Mt060719 20060904 TIGR 3165.m00012
GmaAffx.83373.1.S1_at	AT5G62940.1	2e-39	CHR5V7|COORD:25274409..25275730| Dof-type zinc finger domain-containing protein	6e-67	CHR03V1|COORD:16701778..16699667| Zinc finger, Dof-type E EGN_Mt060719 20060904 TIGR 3942.m00027
GmaAffx.36098.1.S1_at	AT5G60690.1	1e-108	CHR5V7|COORD:24414960..24419159| REV (REVOLUTA); DNA binding / lipid binding / transcription factor	1e-101	CHR02V1|COORD:18440976..18446329| Lipid-binding START; Homeodomain-related E EGN_Mt060719 20060904 TIGR 2379.m00013
Gma.4067.1.S1_s_at	AT2G36910.1	9e-98	CHR2V7|COORD:15509241..15514129| ATPGP1 (ARABIDOPSIS THALIANA P GLYCOPROTEIN1); calmodulin binding	4e-66	CHR05V1|COORD:10129797..10138661| Cyclic peptide transporter E EGN_Mt060719 20060904 TIGR 3765.m00006
GmaAffx.52640.1.S1_at	AT1G19835.1	8e-24	CHR1V7|COORD:6856203..6859504| similar to unknown protein [Arabidopsis thaliana] (TAIR:AT1G47900.1); similar to Putative myosin-like protein [Oryza sativa (japo
GmaAffx.61039.1.S1_at	AT5G19090.1	3e-46	CHR5V7|COORD:6387912..6389857| heavy-metal-associated domain-containing protein	9e-27	CHR01V1|COORD:17175301..17177623| Heavy metal transport/detoxification protein E EGN_Mt060719 20060904 TIGR 2302.m00015
GmaAffx.25450.1.S1_at	AT4G28390.1	5e-76	CHR4V7|COORD:14041492..14042787| AAC3 (ADP/ATP CARRIER 3); ATP:ADP antiporter/ binding	5e-73	CHR02V1|COORD:22347725..22343452| Adenine nucleotide translocator 1 E EGN_Mt060719 20060904 TIGR 3338.m00014
GmaAffx.89865.1.A1_at	AT3G13510.1	1e-174	CHR3V7|COORD:4403783..4405748| similar to unknown protein [Arabidopsis thaliana] (TAIR:AT1G55360.1); similar to unknown protein [Arabidopsis thaliana]	0	CHR02V1|COORD:13914689..13910428| Protein of unknown function DUF239, plant F EGN_Mt060719 20060904 TIGR 2285.m00026
Gma.11076.1.S1_at	AT4G14010.1	1e-20	CHR4V7|COORD:8093005..8093358| RALFL32 (RALF-LIKE 32)	2e-43	CHR04V1|COORD:28819757..28819127| Rapid ALkalinization Factor F EGN_Mt060719 20060904 TIGR 2640.m00009
GmaAffx.73002.1.S1_at	AT1G14790.1	2e-57	CHR1V7|COORD:5094312..5097812| RDR1 (RNA-DEPENDENT RNA POLYMERASE 1); RNA-directed RNA polymerase/ nucleic acid binding	8e-36	CHR03V1|COORD:27511392..27506791| RNA dependent RNA polymerase E EGN_Mt060719 20060904 TIGR 2955.m00014
Gma.17889.1.S1_at	AT1G24450.1	6e-49	CHR1V7|COORD:8664189..8665065| NFD2 (NUCLEAR FUSION DEFECTIVE 2); RNA binding / ribonuclease III	3e-67	CHR08V1|COORD:23545377..23544286| Ribonuclease III F EGN_Mt060719 20060904 TIGR 3513.m00022
Gma.2047.1.S1_at	AT4G16780.1	2e-86	CHR4V7|COORD:9449310..9450623| ATHB-2 (Homeobox-leucine zipper protein HAT4); DNA binding / transcription factor	2e-98	CHR08V1|COORD:22569952..22571587| Leucine zipper, homeobox-associated; HD-ZIP protein, N-terminal; Homeodomain-related F EGN_Mt060719 20060904 TIGR
Gma.10791.2.S1_a_at	AT4G03210.1	1e-124	CHR4V7|COORD:1416019..1417197| XTH9 (XYLOGLUCAN ENDOTRANSGLUCOSYLASE/HYDROLASE 9); hydrolase, acting on glycosyl bonds	1e-144	CHR02V1|COORD:21243966..21245994| Glycoside hydrolase, family 16; DNA topoisomerase II; Xyloglucan endo-transglycosylase, C-terminal F EGN_Mt060719
GmaAffx.44259.1.S1_at	AT2G34710.1	1e-106	CHR2V7|COORD:14646627..14651072| PHB (PHABULOSA); DNA binding / transcription factor	2e-75	CHR02V1|COORD:24895024..24899981| Lipid-binding START; Homeodomain-related E EGN_Mt060719 20060904 TIGR 3463.m00018
Gma.17541.1.S1_at	AT4G05190.1	9e-65	CHR4V7|COORD:2675336..2679480| ATK5 (Arabidopsis thaliana kinesin 5); microtubule motor	2e-69	CHR04V1|COORD:20344579..20339500| Kinesin, motor region; Prefoldin E EGN_Mt060719 20060904 TIGR 2524.m00017
GmaAffx.92890.1.S1_s_at	AT4G03280.1	3e-89	CHR4V7|COORD:1440314..1441717| PETC (PHOTOSYNTHETIC ELECTRON TRANSFER C)	1e-103	CHR02V1|COORD:21450721..21453198| Rieske iron-sulfur protein F EGN_Mt060719 20060904 TIGR 3472.m00018
Gma.2406.1.S1_at	AT3G16240.1	1e-108	CHR3V7|COORD:5505540..5506794| DELTA-TIP (delta tonoplast integral protein); water channel	1e-118	CHR02V1|COORD:24821194..24819772| Major intrinsic protein F EGN_Mt060719 20060904 TIGR 2376.m00019
GmaAffx.70292.1.S1_at	AT1G67030.1	7e-24	CHR1V7|COORD:25020307..25020900| ZFP6 (ZINC FINGER PROTEIN 6); nucleic acid binding / transcription factor/ zinc ion binding	4e-22	CHR05V1|COORD:18346173..18347384| Zinc finger, C2H2-type F EGN_Mt060719 20060904 TIGR 3980.m00018
Gma.7751.2.S1_at	AT3G62060.1	1e-97	CHR3V7|COORD:22991098..22993709| pectinacetylesterase family protein	1e-108	CHR07V1|COORD:26218103..26223385| Pectinacetylesterase E EGN_Mt060719 20060904 TIGR 2355.m00012
GmaAffx.88165.1.S1_at	AT1G11260.1	8e-77	CHR1V7|COORD:3777460..3780133| STP1 (SUGAR TRANSPORTER 1); carbohydrate transporter/ sugar porter	1e-84	CHR05V1|COORD:14976317..14974116| General substrate transporter H EGN_Mt060719 20060904 TIGR 3848.m00018
GmaAffx.85419.1.S1_at	AT5G45970.1	2e-75	CHR5V7|COORD:18660988..18662985| ARAC2 (RHO-RELATED PROTEIN FROM PLANTS 7); GTP binding	2e-74	CHR02V1|COORD:18761106..18759498| Ras small GTPase, Rab type E EGN_Mt060719 20060904 TIGR 2440.m00017
Gma.2427.2.S1_a_at	AT4G22570.1	1e-56	CHR4V7|COORD:11882321..11885261| APT3 (ADENINE PHOSPHORIBOSYL TRANSFERASE 3); adenine phosphoribosyltransferase	1e-64	CHR05V1|COORD:2973226..2968777| Purine/pyrimidine phosphoribosyl transferase F EGN_Mt060719 20060904 TIGR 3794.m00010
GmaAffx.68709.1.A1_at	AT1G71380.1	7e-32	CHR1V7|COORD:26903651..26905411| glycosyl hydrolase family 9 protein	8e-40	CHR03V1|COORD:1465476..1469540| Glycoside transferase, six-hairpin, subgroup E EGN_Mt060719 20060904 TIGR 3993.m00010
Gma.18097.1.S1_at	AT1G01300.1	6e-49	CHR1V7|COORD:117065..118522| aspartyl protease family protein	5e-28	CHR01V1|COORD:8789669..8787175| Peptidase aspartic, active site E EGN_Mt060719 20060904 TIGR 3297.m00003
Gma.5108.1.S1_at	AT4G23930.1	1e-23	CHR4V7|COORD:12436141..12436704| similar to proline-rich family protein [Arabidopsis thaliana] (TAIR:AT1G64450.1); similar to Harpin-induced 1	2e-31	CHR05V1|COORD:1695638..1696401| Harpin-induced 1 E EGN_Mt060719 20060904 TIGR 2494.m00006
Gma.7751.1.A1_at	AT5G26670.1	5e-67	CHR5V7|COORD:9318459..9320819| pectinacetylesterase, putative	4e-80	CHR07V1|COORD:26218103..26223385| Pectinacetylesterase E EGN_Mt060719 20060904 TIGR 2355.m00012
Gma.4235.1.S1_s_at	AT2G02100.1	9e-24	CHR2V7|COORD:528396..528884| LCR69/PDF2.2 (Low-molecular-weight cysteine-rich 69); protease inhibitor	2e-34	CHR08V1|COORD:16120584..16118528| Knottin E EGN_Mt060719 20060904 TIGR 3589.m00002
GmaAffx.21211.1.S1_s_at	AT5G52640.1	6e-75	CHR5V7|COORD:21369768..21372373| HSP81-1 (HEAT SHOCK PROTEIN 81-1); ATP binding / unfolded protein binding	7e-68	CHR05V1|COORD:29993789..29990389| ATP-binding region, ATPase-like; Four-helical cytokine E EGN_Mt060719 20060904 TIGR 3905.m00006
GmaAffx.46684.1.S1_at	AT3G03770.1	3e-39	CHR3V7|COORD:945310..948443| leucine-rich repeat transmembrane protein kinase, putative	2e-36	CHR07V1|COORD:20094174..20099434| Protein kinase E EGN_Mt060719 20060904 TIGR 2346.m00033
GmaAffx.45841.1.S1_at	AT1G32100.1	2e-94	CHR1V7|COORD:11546452..11547933| pinoresinol-lariciresinol reductase, putative	1e-56	CHR05V1|COORD:7191927..7193658| NmrA-like F EGN_Mt060719 20060904 TIGR 3887.m00003
Gma.8441.1.S1_at	AT2G40370.1	0	CHR2V7|COORD:16865270..16867671| LAC5 (laccase 5); copper ion binding / oxidoreductase	0	CHR03V1|COORD:13741909..13737622| Copper-resistance protein CopA E EGN_Mt060719 20060904 TIGR 2911.m00009
Gma.1293.1.S1_at	AT3G48610.1	1e-93	CHR3V7|COORD:18022638..18024944| phosphoesterase family protein	5e-99	CHR03V1|COORD:24180503..24183554| Phosphoesterase F EGN_Mt060719 20060904 TIGR 3944.m00026
GmaAffx.70145.1.S1_at	AT4G39790.1	2e-55	CHR4V7|COORD:18462310..18464578| similar to unknown protein [Arabidopsis thaliana] (TAIR:AT2G27090.1); similar to hypothetical protein [Oryza sativa (japonica	1e-44	CHR05V1|COORD:26885588..26890124| Protein of unknown function DUF630 E EGN_Mt060719 20060904 TIGR 2220.m00002
GmaAffx.79679.1.S1_at	AT3G61130.1	1e-102	CHR3V7|COORD:22633374..22636489| GAUT1/LGT1 (Galacturonosyltransferase 1); polygalacturonate 4-alpha-galacturonosyltransferase/ transferase,	1e-108	CHR07V1|COORD:16939672..16944627| Glycosyl transferase, family 8 E EGN_Mt060719 20060904 TIGR 2736.m00020
Gma.10997.1.S1_at	AT1G18650.1	3e-48	CHR1V7|COORD:6419028..6420405| glycosyl hydrolase family protein 17	8e-48	CHR05V1|COORD:16072663..16075658| Lipase, active site; X8 F EGN_Mt060719 20060904 TIGR 3859.m00015
GmaAffx.93328.1.S1_at	AT5G44400.1	6e-49	CHR5V7|COORD:17903592..17905298| FAD-binding domain-containing protein	2e-67	CHR08V1|COORD:7930532..7928580| FAD linked oxidase, N-terminal; Berberine/berberine-like F EGN_Mt060719 20060904 TIGR 2763.m00017
GmaAffx.82242.2.S1_at	AT3G16060.1	3e-69	CHR3V7|COORD:5447509..5451202| kinesin motor family protein	2e-17	CHR08V1|COORD:24640818..24644342| Kinesin, motor region H EGN_Mt060719 20060904 TIGR 2343.m00004
GmaAffx.45669.1.S1_at	AT1G55810.3	7e-57	CHR1V7|COORD:20864939..20867669| uracil phosphoribosyltransferase, putative / UMP pyrophosphorylase, putative / UPRTase, putative	6e-70	CHR03V1|COORD:12195582..12202327| Phosphoribosyltransferase; Phosphoribulokinase/uridine kinase E EGN_Mt060719 20060904 TIGR 2768.m00019
Gma.5605.1.S1_at	AT5G60920.1	1e-119	CHR5V7|COORD:24528692..24531158| COB (COBRA)	5e-61	CHR03V1|COORD:31484796..31482459| Phytochelatin synthetase-like conserved region; Carbohydrate-binding H EGN_Mt060719 20060904 TIGR 4035.m00016
GmaAffx.76849.1.S1_at	AT5G47780.1	2e-87	CHR5V7|COORD:19365217..19367743| GAUT4 (Galacturonosyltransferase 4); polygalacturonate 4-alpha-galacturonosyltransferase/ transferase,	1e-100	CHR02V1|COORD:6473156..6469222| Glycosyl transferase, family 8 - 3prime partial E EGN_Mt060719 20060904 TIGR 3331.m00017
GmaAffx.92214.1.S1_s_at	AT1G10200.1	1e-92	CHR1V7|COORD:3346679..3347765| transcription factor LIM, putative	1e-100	CHR01V1|COORD:4271393..4269470| LIM, zinc-binding; Bacterial enterotoxin F EGN_Mt060719 20060904 TIGR 2151.m00026
Gma.5493.1.S1_a_at	AT2G44920.2	1e-79	CHR2V7|COORD:18531494..18533577| thylakoid lumenal 15 kDa protein, chloroplast	1e-11	CHR05V1|COORD:2900469..2898455| Pentapeptide repeat F EGN_Mt060719 20060904 TIGR 3794.m00024
GmaAffx.21734.1.S1_at	AT3G04860.1	5e-52	CHR3V7|COORD:1339355..1340224| similar to unknown protein [Arabidopsis thaliana] (TAIR:AT5G28150.1); similar to Os07g0572300 [Oryza sativa (japonica	5e-56	CHR01V1|COORD:16278708..16279725| Protein of unknown function DUF868, plant E EGN_Mt060719 20060904 TIGR 2277.m00021
GmaAffx.1706.1.S1_at	AT4G16340.1	8e-70	CHR4V7|COORD:9228790..9241077| SPK1 (SPIKE1); GTP binding / GTPase binding / guanyl-nucleotide exchange factor	9e-80	CHR08V1|COORD:11964725..11959556| Dedicator of cytokinesis protein 7, related H EGN_Mt060719 20060904 TIGR 3602.m00004
Gma.15715.1.S1_at	AT4G18910.1	1e-102	CHR4V7|COORD:10366222..10368190| NIP1;2/NLM2 (NOD26-like intrinsic protein 1;2); water channel	1e-133	CHR02V1|COORD:3573993..3576952| Major intrinsic protein H EGN_Mt060719 20060904 TIGR 2573.m00017
GmaAffx.21473.1.S1_at	AT2G33860.1	2e-33	CHR2V7|COORD:14332520..14335689| ETT (ETTIN); transcription factor	6e-24	CHR04V1|COORD:12726265..12720350| Transcriptional factor B3; Auxin response factor; Aux/IAA_ARF_dimerisation E EGN_Mt060719 20060904 TIGR
GmaAffx.85172.1.S1_at
Gma.15048.2.S1_at	AT3G15680.1	5e-54	CHR3V7|COORD:5315444..5316055| zinc finger (Ran-binding) family protein	8e-35	CHR03V1|COORD:27596219..27595167| Zinc finger, RanBP2-type H EGN_Mt060719 20060904 TIGR 2787.m00019
GmaAffx.808.1.S1_at	AT1G69700.1	2e-56	CHR1V7|COORD:26224000..26225326| ATHVA22C (Arabidopsis thaliana HVA22 homologue C)	1e-55	CHR01V1|COORD:26186898..26188811| TB2/DP1 and HVA22 related protein F EGN_Mt060719 20060904 TIGR 2610.m00006
Gma.13876.1.S1_at	AT3G19300.1	9e-30	CHR3V7|COORD:6690248..6693216| protein kinase family protein	3e-57	CHR04V1|COORD:23957522..23962873| Protein kinase H EGN_Mt060719 20060904 TIGR 3601.m00005
Gma.8524.1.S1_at	AT5G42180.1	1e-121	CHR5V7|COORD:16869930..16871249| peroxidase 64 (PER64) (P64) (PRXR4)	1e-156	CHR05V1|COORD:8276274..8274802| Haem peroxidase, plant/fungal/bacterial F EGN_Mt060719 20060904 TIGR 2101.m00028
GmaAffx.3727.1.S1_at	AT5G60450.1	4e-53	CHR5V7|COORD:24325784..24329413| ARF4 (AUXIN RESPONSE FACTOR 4); transcription factor	8e-68	CHR02V1|COORD:18162792..18158396| Transcriptional factor B3; Auxin response factor; Aux/IAA_ARF_dimerisation E EGN_Mt060719 20060904 TIGR
Gma.10987.2.S1_a_at	AT2G39730.1	0	CHR2V7|COORD:16578029..16580423| RCA (RUBISCO ACTIVASE)	0	CHR05V1|COORD:24428197..24423338| AAA ATPase, central region; Homeodomain-like E EGN_Mt060719 20060904 TIGR 2192.m00013
Gma.2651.1.S1_at	AT1G68570.1	1e-142	CHR1V7|COORD:25750474..25753773| proton-dependent oligopeptide transport (POT) family protein	0	CHR07V1|COORD:21283411..21279211| TGF-beta receptor, type I/II extracellular region E EGN_Mt060719 20060904 TIGR 3500.m00003
Gma.6997.1.S1_at	AT5G62390.1	1e-87	CHR5V7|COORD:25069603..25071396| ATBAG7 (ARABIDOPSIS THALIANA BCL-2-ASSOCIATED ATHANOGENE 7); calmodulin binding	7e-08	CHR07V1|COORD:4096297..4098363| IQ calmodulin-binding region H EGN_Mt060719 20060904 TIGR 2054.m00018
Gma.12698.2.S1_at	AT5G08380.1	1e-72	CHR5V7|COORD:2694852..2697617| ATAGAL1 (ARABIDOPSIS THALIANA ALPHA-GALACTOSIDASE 1); alpha-galactosidase	2e-62	CHR06V1|COORD:11618005..11622437| Glycoside hydrolase, clan GH-D H EGN_Mt060719 20060904 TIGR 2392.m00031
GmaAffx.77359.1.S1_s_at	AT5G44400.1	3e-78	CHR5V7|COORD:17903592..17905298| FAD-binding domain-containing protein	7e-93	CHR08V1|COORD:7930532..7928580| FAD linked oxidase, N-terminal; Berberine/berberine-like F EGN_Mt060719 20060904 TIGR 2763.m00017
GmaAffx.81897.1.S1_at	AT3G02110.1	3e-85	CHR3V7|COORD:370909..373644| SCPL25 (serine carboxypeptidase-like 25); serine carboxypeptidase	1e-57	CHR01V1|COORD:21997951..22001586| Peptidase S10, serine carboxypeptidase F EGN_Mt060719 20060904 TIGR 2161.m00013
GmaAffx.40948.1.S1_at	AT4G31590.1	3e-35	CHR4V7|COORD:15309895..15312342| ATCSLC05 (Cellulose synthase-like C5); transferase, transferring glycosyl groups	6e-50	CHR04V1|COORD:698263..702131| Glycosyl transferase, family 2 E EGN_Mt060719 20060904 TIGR 3279.m00031
Gma.15963.1.S1_at	AT4G10300.1	2e-37	CHR4V7|COORD:6384560..6385942| similar to unknown protein [Arabidopsis thaliana] (TAIR:AT3G04300.1); similar to Os04g0445200 [Oryza sativa (japonica	3e-36	CHR06V1|COORD:10305076..10301642| Cupin, RmlC-type F EGN_Mt060719 20060904 TIGR 3006.m00030
GmaAffx.73215.1.S1_at	AT2G38080.1	1e-49	CHR2V7|COORD:15941618..15944430| IRX12/LAC4 (laccase 4); copper ion binding / oxidoreductase	2e-58	CHR00V1|COORD:14636475..14638237| Multicopper oxidase, type 3 H EGN_Mt060719 20060904 TIGR 3971.m00011
Gma.4218.2.S1_a_at	AT3G23090.1	4e-64	CHR3V7|COORD:8214540..8216990| similar to WDL1 (WVD2-LIKE 1) [Arabidopsis thaliana] (TAIR:AT3G04630.3); similar to seed specific protein Bn15D14A [Brassica	1e-140	CHR01V1|COORD:15718879..15722187| Targeting for Xklp2 E EGN_Mt060719 20060904 TIGR 2836.m00006
GmaAffx.93553.1.S1_s_at	AT1G55020.1	0	CHR1V7|COORD:20529465..20533810| LOX1 (Lipoxygenase 1); lipoxygenase	0	CHR08V1|COORD:4766151..4760618| Lipoxygenase E EGN_Mt060719 20060904 TIGR 2936.m00015
GmaAffx.33748.1.S1_at	AT1G61580.1	4e-76	CHR1V7|COORD:22724498..22726067| ARP2/RPL3B (ARABIDOPSIS RIBOSOMAL PROTEIN 2); structural constituent of ribosome	1e-76	CHR01V1|COORD:23544280..23547750| Translation factor E EGN_Mt060719 20060904 TIGR 3013.m00002
GmaAffx.43743.1.S1_at	AT1G09160.2	2e-63	CHR1V7|COORD:2953201..2955061| protein phosphatase 2C-related / PP2C-related	7e-72	CHR07V1|COORD:28831234..28827677| Protein phosphatase 2C-like E EGN_Mt060719 20060904 TIGR 2527.m00001
Gma.2208.1.S1_at	AT1G76160.1	1e-164	CHR1V7|COORD:28583105..28585914| SKS5 (SKU5 Similar 5); copper ion binding / oxidoreductase	1e-143	CHR02V1|COORD:20715556..20712412| Multicopper oxidase, type 1 E EGN_Mt060719 20060904 TIGR 3218.m00010
Gma.17299.2.S1_at	AT2G16230.1	1e-28	CHR2V7|COORD:7043103..7045408| glycosyl hydrolase family 17 protein	2e-40	CHR03V1|COORD:30780863..30775775| Glycoside hydrolase, family 17; X8 F EGN_Mt060719 20060904 TIGR 3938.m00018
Gma.12134.1.S1_at	AT5G50150.1	1e-118	CHR5V7|COORD:20419670..20423601| similar to unknown protein [Arabidopsis thaliana] (TAIR:AT1G70550.1); similar to unknown protein [Arabidopsis thaliana]	2e-96	CHR05V1|COORD:11746642..11742308| Protein of unknown function DUF239, plant H EGN_Mt060719 20060904 TIGR 3757.m00006
GmaAffx.25834.1.S1_at	AT4G02600.1	1e-106	CHR4V7|COORD:1144141..1147156| ATMLO1/MLO1 (MILDEW RESISTANCE LOCUS O 1); calmodulin binding	2e-72	CHR02V1|COORD:6033290..6037563| Mlo-related protein H EGN_Mt060719 20060904 TIGR 3017.m00010
Gma.11221.1.S1_at	AT5G12470.1	1e-128	CHR5V7|COORD:4044953..4047293| similar to unknown protein [Arabidopsis thaliana] (TAIR:AT2G40400.2); similar to Trimeric LpxA-like [Medicago truncatula]	1e-126	CHR03V1|COORD:6806588..6803278| hypothetical protein E EGN_Mt060719 20060904 TIGR 3867.m00019
GmaAffx.47851.1.S1_at	AT5G61480.1	2e-45	CHR5V7|COORD:24741767..24745068| leucine-rich repeat transmembrane protein kinase, putative	1e-18	CHR01V1|COORD:14368872..14372126| Protein kinase E EGN_Mt060719 20060904 TIGR 2968.m00003
GmaAffx.15816.1.A1_at	AT2G18370.1	6e-22	CHR2V7|COORD:7987769..7988557| protease inhibitor/seed storage/lipid transfer protein (LTP) family protein	1e-32	CHR02V1|COORD:13907667..13908743| Plant lipid transfer protein/Par allergen F EGN_Mt060719 20060904 TIGR 2285.m00025
GmaAffx.81156.1.S1_at	AT1G62870.1	1e-91	CHR1V7|COORD:23287885..23290173| similar to unknown protein [Arabidopsis thaliana] (TAIR:AT1G12380.1); similar to OSIGBa0107A02.7 [Oryza sativa (indica	1e-114	CHR06V1|COORD:10461266..10458608| F5O11.10, putative E EGN_Mt060719 20060904 TIGR 3491.m00024
Gma.5292.1.S1_a_at	AT5G11160.1	9e-78	CHR5V7|COORD:3550775..3551987| APT5 (ADENINE PHOSPHORIBOSYLTRANSFERASE 5); adenine phosphoribosyltransferase	1e-91	CHR03V1|COORD:27253132..27257100| Purine/pyrimidine phosphoribosyl transferase E EGN_Mt060719 20060904 TIGR 2824.m00015
GmaAffx.91055.1.S1_at	AT1G66250.1	1e-94	CHR1V7|COORD:24696726..24699079| glycosyl hydrolase family 17 protein	1e-117	CHR05V1|COORD:23473148..23476487| Glycoside hydrolase, family 17; Virulence factor, pectin lyase fold; X8 E EGN_Mt060719 20060904 TIGR 3172.m00003
GmaAffx.81947.1.S1_at	AT1G23530.1	2e-12	CHR1V7|COORD:8345850..8346419| similar to unknown protein [Arabidopsis thaliana] (TAIR:AT1G70470.1)
GmaAffx.93200.1.S1_s_at	AT1G52150.2	1e-152	CHR1V7|COORD:19413582..19417630| ATHB-15 (INCURVATA 4); DNA binding / transcription factor	1e-177	CHR02V1|COORD:24895024..24899981| Lipid-binding START; Homeodomain-related E EGN_Mt060719 20060904 TIGR 3463.m00018
GmaAffx.22197.1.S1_at	AT3G19370.1	8e-19	CHR3V7|COORD:6711052..6713500| similar to transport protein-related [Arabidopsis thaliana] (TAIR:AT2G23360.1); similar to Prefoldin [Medicago	2e-72	CHR04V1|COORD:23838898..23843554| Prefoldin E EGN_Mt060719 20060904 TIGR 2298.m00018
Gma.1539.1.S1_at	AT4G37520.1	1e-121	CHR4V7|COORD:17631698..17633054| peroxidase 50 (PER50) (P50) (PRXR2)	1e-157	CHR05V1|COORD:5045779..5043263| Haem peroxidase, plant/fungal/bacterial F EGN_Mt060719 20060904 TIGR 3900.m00011
Gma.8489.1.S1_s_at	AT5G54770.1	1e-149	CHR5V7|COORD:22263860..22265117| THI1 (THIAZOLE REQUIRING)	3e-07	CHR03V1|COORD:30285996..30287234| Pollen Ole e 1 allergen and extensin H EGN_Mt060719 20060904 TIGR 2450.m00024
Gma.10947.1.S1_at	AT3G54890.1	1e-105	CHR3V7|COORD:20350684..20351900| LHCA1; chlorophyll binding	4e-30	CHR06V1|COORD:10413094..10409592| Chlorophyll A-B binding protein F EGN_Mt060719 20060904 TIGR 3562.m00014
GmaAffx.77993.1.S1_at	AT5G05170.1	5e-91	CHR5V7|COORD:1530402..1535091| CESA3 (CELLULASE SYNTHASE 3); cellulose synthase/ transferase, transferring glycosyl groups	1e-90	CHR01V1|COORD:6254683..6245770| Zinc finger, RING-type; Cellulose synthase; Zinc finger, FYVE/PHD-type E EGN_Mt060719 20060904 TIGR 3812.m00039
Gma.4100.2.S1_s_at	AT1G03220.1	2e-50	CHR1V7|COORD:787143..788444| extracellular dermal glycoprotein, putative / EDGP, putative	2e-64	CHR01V1|COORD:13986574..13988151| Peptidase aspartic, catalytic F EGN_Mt060719 20060904 TIGR 2716.m00009
GmaAffx.56379.1.S1_at	AT1G06150.1	4e-78	CHR1V7|COORD:1869227..1873193| EMB1444 (EMBRYO DEFECTIVE 1444); transcription factor	3e-53	CHR02V1|COORD:20325205..20322787| Helix-loop-helix DNA-binding - 5prime partial E EGN_Mt060719 20060904 TIGR 3032.m00025
GmaAffx.79602.1.S1_at	AT1G33470.2	1e-47	CHR1V7|COORD:12144612..12146020| RNA recognition motif (RRM)-containing protein	7e-76	CHR04V1|COORD:8402268..8410809| RNA-binding region RNP-1 (RNA recognition motif) E EGN_Mt060719 20060904 TIGR 2587.m00025
GmaAffx.17961.3.S1_at	AT3G12580.1	1e-39	CHR3V7|COORD:3991494..3993696| HSP70 (heat shock protein 70); ATP binding	1e-40	CHR02V1|COORD:3630984..3632799| Heat shock protein Hsp70 E EGN_Mt060719 20060904 TIGR 2442.m00008
GmaAffx.67187.1.S1_at	AT1G68560.1	0	CHR1V7|COORD:25738098..25741560| ATXYL1/XYL1 (ALPHA-XYLOSIDASE 1); alpha-N-arabinofuranosidase/ hydrolase, hydrolyzing O-glycosyl compounds / xylan	5e-45	CHR03V1|COORD:23221425..23227166| Glycoside hydrolase, family 31 E EGN_Mt060719 20060904 TIGR 2467.m00018
GmaAffx.85831.1.S1_at	AT1G63640.1	1e-108	CHR1V7|COORD:23592897..23598802| kinesin motor protein-related	1e-127	CHR04V1|COORD:30624136..30628992| Kinesin, motor region - 5prime partial E EGN_Mt060719 20060904 TIGR 3036.m00001
Gma.13080.1.S1_at				5e-18	CHR07V1|COORD:16284406..16291385| HMG-I and HMG-Y, DNA-binding E EGN_Mt060719 20060904 TIGR 2253.m00014
GmaAffx.44314.1.S1_at	AT4G31590.1	4e-57	CHR4V7|COORD:15309895..15312342| ATCSLC05 (Cellulose synthase-like C5); transferase, transferring glycosyl groups	3e-64	CHR03V1|COORD:29026565..29023566| Glycosyl transferase, family 2 E EGN_Mt060719 20060904 TIGR 3741.m00005
Gma.6406.1.S1_at	AT5G09810.1	0	CHR5V7|COORD:3052810..3054221| ACT7 (actin 7)	0	CHR07V1|COORD:15424976..15427146| Actin/actin-like F EGN_Mt060719 20060904 TIGR 3671.m00015
Gma.2496.1.S1_at	AT5G65700.1	0	CHR5V7|COORD:26299052..26302171| BAM1 (big apical meristem 1); ATP binding / kinase/ protein serine/threonine kinase	0	CHR05V1|COORD:4283565..4286082| Protein kinase E EGN_Mt060719 20060904 TIGR 3769.m00011
GmaAffx.18143.1.S1_at	AT3G50620.1	1e-84	CHR3V7|COORD:18795974..18797728| nodulation protein-related	1e-99	CHR05V1|COORD:5912270..5914895| hypothetical protein - 3prime partial H EGN_Mt060719 20060904 TIGR 3852.m00020
Gma.13228.1.S1_at	AT4G35250.1	0	CHR4V7|COORD:16771406..16773274| vestitone reductase-related	0	CHR03V1|COORD:31103370..31105671| NmrA-like F EGN_Mt060719 20060904 TIGR 3844.m00018
GmaAffx.85106.1.S1_at	AT3G14240.1	1e-114	CHR3V7|COORD:4741644..4743971| subtilase family protein	1e-117	CHR08V1|COORD:6171040..6168692| Protease-associated PA; Proteinase inhibitor I9, subtilisin propeptide H EGN_Mt060719 20060904 TIGR 3024.m00012
Gma.12776.2.S1_at	AT1G60550.1	3e-80	CHR1V7|COORD:22309653..22311757| naphthoate synthase, putative / dihydroxynaphthoic acid synthetase, putative / DHNA synthetase, putative	4e-19	CHR08V1|COORD:13946820..13947889| hypothetical protein H EGN_Mt060719 20060904 TIGR 2643.m00004 IMGA|AC174337_5.3 hypothetical protein
GmaAffx.56463.1.S1_at	AT4G21940.1	2e-63	CHR4V7|COORD:11640859..11643399| CPK15 (calcium-dependent protein kinase 15); calcium- and calmodulin-dependent protein kinase/ kinase	1e-72	CHR08V1|COORD:33123880..33126619| Protein kinase; Calcium-binding EF-hand - 5prime partial E EGN_Mt060719 20060904 TIGR 3163.m00001
Gma.6550.3.S1_s_at	AT5G54160.1	5e-91	CHR5V7|COORD:21999301..22001393| ATOMT1 (O-METHYLTRANSFERASE 1)	2e-99	CHR03V1|COORD:21867420..21860076| O-methyltransferase, family 2; Dimerisation F EGN_Mt060719 20060904 TIGR 2058.m00002
GmaAffx.73776.1.S1_s_at	AT2G44920.2	1e-79	CHR2V7|COORD:18531494..18533577| thylakoid lumenal 15 kDa protein, chloroplast	1e-11	CHR05V1|COORD:2900469..2898455| Pentapeptide repeat F EGN_Mt060719 20060904 TIGR 3794.m00024
GmaAffx.90963.1.S1_s_at	AT4G13940.1	0	CHR4V7|COORD:8054926..8056671| HOG1 (HOMOLOGY-DEPENDENT GENE SILENCING 1); adenosylhomocysteinase	0	CHR04V1|COORD:28778313..28780752| S-adenosyl-L-homocysteine hydrolase F EGN_Mt060719 20060904 TIGR 2640.m00002
GmaAffx.36335.1.S1_at	AT2G25100.1	1e-119	CHR2V7|COORD:10686846..10688733| ribonuclease HII family protein
GmaAffx.248.1.S1_at	AT1G04040.1	1e-36	CHR1V7|COORD:1042563..1043818| acid phosphatase class B family protein	2e-36	CHR01V1|COORD:10362480..10360876| Plant acid phosphatase E EGN_Mt060719 20060904 TIGR 3516.m00011
Gma.11254.3.S1_a_at	AT4G08685.1	7e-49	CHR4V7|COORD:5550560..5551256| SAH7	4e-29	CHR03V1|COORD:20430997..20430125| Pollen Ole e 1 allergen and extensin F EGN_Mt060719 20060904 TIGR 3752.m00007
Gma.10876.2.S1_a_at	AT5G22740.1	0	CHR5V7|COORD:7555382..7559869| ATCSLA02 (Cellulose synthase-like A2); transferase, transferring glycosyl groups	0	CHR04V1|COORD:11778726..11773228| Glycosyl transferase, family 2 F EGN_Mt060719 20060904 TIGR 2330.m00003
GmaAffx.51133.1.S1_at	AT1G67040.1	2e-05	CHR1V7|COORD:25022768..25025585| similar to unknown protein [Arabidopsis thaliana] (TAIR:AT5G26910.2); similar to Os03g0302900 [Oryza sativa (japonica
GmaAffx.93041.1.S1_s_at	AT1G18250.2	1e-115	CHR1V7|COORD:6277017..6277998| ATLP-1 (Arabidopsis thaumatin-like protein 1)	1e-119	CHR04V1|COORD:34284770..34283574| Thaumatin, pathogenesis-related F EGN_Mt060719 20060904 TIGR 2320.m00007
Gma.8287.1.S1_at	AT3G13750.1	7e-70	CHR3V7|COORD:4511199..4515763| BGAL1 (BETA GALACTOSIDASE 1); beta-galactosidase	3e-87	CHR03V1|COORD:23238682..23231240| Galactose-binding like E EGN_Mt060719 20060904 TIGR 2467.m00021
GmaAffx.88786.1.A1_s_at	AT4G34050.1	1e-121	CHR4V7|COORD:16310849..16311978| caffeoyl-CoA 3-O-methyltransferase, putative	1e-126	CHR04V1|COORD:23852360..23850703| O-methyltransferase, family 3 F EGN_Mt060719 20060904 TIGR 2298.m00020
GmaAffx.31477.1.A1_at	AT4G30020.1	1e-78	CHR4V7|COORD:14678257..14681768| subtilase family protein	8e-80	CHR02V1|COORD:9146527..9137110| Protease-associated PA; Proteinase inhibitor I9, subtilisin propeptide E EGN_Mt060719 20060904 TIGR 3283.m00009
GmaAffx.85393.1.S1_at	AT2G41140.1	2e-67	CHR2V7|COORD:17157570..17160456| CRK1 (CDPK-RELATED KINASE 1); calcium ion binding / calcium-dependent protein serine/threonine phosphatase/ kinase	6e-72	CHR07V1|COORD:21692088..21698224| Protein kinase; Calcium-binding EF-hand E EGN_Mt060719 20060904 TIGR 2282.m00008
GmaAffx.79727.1.S1_at	AT3G13510.1	9e-48	CHR3V7|COORD:4403783..4405748| similar to unknown protein [Arabidopsis thaliana] (TAIR:AT1G55360.1); similar to unknown protein [Arabidopsis thaliana]	7e-62	CHR04V1|COORD:28092875..28096364| Protein of unknown function DUF239, plant E EGN_Mt060719 20060904 TIGR 2195.m00001
Gma.7333.1.S1_s_at	AT4G35930.1	4e-42	CHR4V7|COORD:17019485..17020747| similar to F-box family protein [Arabidopsis thaliana] (TAIR:AT1G61340.1); similar to At1g61340 [Medicago	2e-63	CHR08V1|COORD:17813622..17811330| Cyclin-like F-box H EGN_Mt060719 20060904 TIGR 2303.m00025
GmaAffx.85168.1.S1_at	AT4G12420.1	9e-94	CHR4V7|COORD:7349938..7352865| SKU5 (skewed 5); copper ion binding	1e-105	CHR08V1|COORD:21939298..21934992| Multicopper oxidase, type 1 F EGN_Mt060719 20060904 TIGR 3171.m00008
GmaAffx.44314.2.S1_at	AT3G28180.1	1e-72	CHR3V7|COORD:10507347..10510304| ATCSLC04 (Cellulose synthase-like C4); transferase, transferring glycosyl groups	4e-75	CHR03V1|COORD:29026565..29023566| Glycosyl transferase, family 2 E EGN_Mt060719 20060904 TIGR 3741.m00005
Gma.4063.1.S1_at	AT3G20500.1	2e-34	CHR3V7|COORD:7157932..7160250| ATPAP18/PAP18 (purple acid phosphatase 18); acid phosphatase/ protein serine/threonine phosphatase	2e-42	CHR03V1|COORD:9658142..9661024| Metallophosphoesterase; Purple acid phosphatase, N-terminal E EGN_Mt060719 20060904 TIGR 3934.m00019
GmaAffx.88095.1.S1_at	AT3G19960.1	1e-92	CHR3V7|COORD:6949793..6956742| ATATM (myosin 1); motor	1e-95	CHR01V1|COORD:8576012..8586805| IQ calmodulin-binding region; Myosin head, motor region E EGN_Mt060719 20060904 TIGR 3321.m00032
Gma.2151.1.S1_at	AT1G19940.1	1e-143	CHR1V7|COORD:6918314..6920259| glycosyl hydrolase family 9 protein	1e-122	CHR08V1|COORD:17403785..17400826| Glycoside transferase, six-hairpin, subgroup H EGN_Mt060719 20060904 TIGR 2386.m00012
GmaAffx.36967.1.S1_at	AT1G20090.1	3e-71	CHR1V7|COORD:6967214..6968594| ARAC4/ATRAC4/ATROP2/ROP2 (rho-related protein from plants 2); GTP binding	1e-76	CHR02V1|COORD:18761106..18759498| Ras small GTPase, Rab type E EGN_Mt060719 20060904 TIGR 2440.m00017
GmaAffx.83370.2.S1_at	AT5G25510.1	5e-60	CHR5V7|COORD:8882731..8884328| serine/threonine protein phosphatase 2A (PP2A) regulatory subunit B', putative	2e-57	CHR03V1|COORD:29450572..29447749| Protein phosphatase 2A, regulatory B subunit, B56 E EGN_Mt060719 20060904 TIGR 3968.m00008
GmaAffx.60693.1.S1_at	AT3G05040.1	3e-81	CHR3V7|COORD:1401485..1408101| HST (HASTY)	1e-105	CHR07V1|COORD:27927955..27934970| HST , putative E EGN_Mt060719 20060904 TIGR 2203.m00014
Gma.11299.3.S1_a_at	AT5G28840.1	0	CHR5V7|COORD:10862476..10864028| GME (GDP-D-MANNOSE 3',5'-EPIMERASE); GDP-mannose 3,5-epimerase/ NAD binding / catalytic	6e-18	CHR01V1|COORD:19462502..19458003| NAD-binding site; Nucleotide sugar epimerase E EGN_Mt060719 20060904 TIGR 3131.m00009
Gma.2360.3.S1_at	AT4G10340.1	1e-126	CHR4V7|COORD:6408196..6409492| LHCB5 (LIGHT HARVESTING COMPLEX OF PHOTOSYSTEM II 5); chlorophyll binding	1e-140	CHR06V1|COORD:10413094..10409592| Chlorophyll A-B binding protein F EGN_Mt060719 20060904 TIGR 3562.m00014
GmaAffx.62924.1.S1_at	AT4G12910.1	1e-69	CHR4V7|COORD:7550612..7553048| SCPL20 (serine carboxypeptidase-like 20); serine carboxypeptidase	4e-80	CHR07V1|COORD:13970356..13963121| Peptidase S10, serine carboxypeptidase E EGN_Mt060719 20060904 TIGR 3673.m00004
Gma.6062.2.S1_a_at	AT4G14360.1	1e-145	CHR4V7|COORD:8267865..8270187| dehydration-responsive protein-related	1e-148	CHR01V1|COORD:15320104..15322564| Generic methyltransferase E EGN_Mt060719 20060904 TIGR 3523.m00001
GmaAffx.60984.1.S1_at	AT1G62510.1	7e-41	CHR1V7|COORD:23140297..23140746| protease inhibitor/seed storage/lipid transfer protein (LTP) family protein	9e-58	CHR08V1|COORD:22076499..22076079| Plant lipid transfer/seed storage/trypsin-alpha amylase inhibitor F EGN_Mt060719 20060904 TIGR 3345.m00014
Gma.7346.1.S1_at	AT2G44830.1	0	CHR2V7|COORD:18497473..18499854| protein kinase, putative	0	CHR02V1|COORD:6696168..6700527| Protein kinase F EGN_Mt060719 20060904 TIGR 2478.m00008
Gma.17799.1.S1_at	AT4G14770.1	1e-78	CHR4V7|COORD:8481517..8484820| tesmin/TSO1-like CXC domain-containing protein	1e-108	CHR05V1|COORD:692706..687866| Calcium-binding EF-hand; Tesmin/TSO1-like, CXC E EGN_Mt060719 20060904 TIGR 2262.m00001
Gma.8804.1.S1_at	AT1G51355.1	1e-12	CHR1V7|COORD:19045143..19045493| unknown protein	7e-37	CHR03V1|COORD:12565470..12566728| hypothetical protein F EGN_Mt060719 20060904 TIGR 3820.m00035
Gma.14075.1.S1_at	AT3G54950.1	1e-11	CHR3V7|COORD:20370053..20371751| PLA IIIA/PLP7 (Patatin-like protein 7)	4e-12	CHR01V1|COORD:22160376..22158501| Patatin E EGN_Mt060719 20060904 TIGR 3153.m00002
GmaAffx.87042.2.S1_at	AT4G12420.1	2e-54	CHR4V7|COORD:7349938..7352865| SKU5 (skewed 5); copper ion binding	6e-56	CHR08V1|COORD:21939298..21934992| Multicopper oxidase, type 1 F EGN_Mt060719 20060904 TIGR 3171.m00008
Down-regulated genes
GmaAffx.4252.1.S1_at	AT5G35560.1	2e-87	CHR5V7|COORD:13759688..13764694| DENN (AEX-3) domain-containing protein	6e-66	CHR07V1|COORD:24041232..24035374| DENN; dDENN; uDENN E EGN_Mt060719 20060904 TIGR 2705.m00012
Gma.16253.1.S1_at	AT4G37680.1	9e-80	CHR4V7|COORD:17701225..17702562| HHP4 (heptahelical protein 4); receptor	6e-82	CHR05V1|COORD:4662813..4659223| Hly-III related proteins E EGN_Mt060719 20060904 TIGR 3916.m00011
Gma.17798.2.S1_at
GmaAffx.90300.1.S1_at	AT1G15520.1	1e-106	CHR1V7|COORD:5331988..5338170| ATPDR12/PDR12 (PLEIOTROPIC DRUG RESISTANCE 12); ATPase, coupled to transmembrane movement of substances	1e-112	CHR07V1|COORD:24146873..24155060| ABC-2; AAA ATPase E EGN_Mt060719 20060904 TIGR 3481.m00016
Gma.13285.1.S1_at	AT5G49800.1	5e-93	CHR5V7|COORD:20251997..20253361| similar to hypothetical protein LOC402943 [Danio rerio] (GB:NP_991209.1); similar to Os11g0245500 [Oryza sativa
GmaAffx.28699.1.S1_at	AT1G76990.3	1e-53	CHR1V7|COORD:28938281..28940073| ACR3 (ACT Domain Repeat 3)	3e-37	CHR07V1|COORD:4726014..4729663| Amino acid-binding ACT F EGN_Mt060719 20060904 TIGR 3445.m00025
GmaAffx.69322.1.S1_at	AT5G14880.1	4e-93	CHR5V7|COORD:4814247..4817670| potassium transporter, putative	2e-91	CHR05V1|COORD:12156723..12162171| K+ potassium transporter E EGN_Mt060719 20060904 TIGR 3941.m00008
GmaAffx.20339.1.S1_at	AT1G66140.1	2e-12	CHR1V7|COORD:24623726..24624508| ZFP4 (ZINC FINGER PROTEIN 4); nucleic acid binding / transcription factor/ zinc ion binding	2e-21	CHR05V1|COORD:23048351..23045815| Zinc finger, C2H2-type F EGN_Mt060719 20060904 TIGR 3745.m00003
Gma.6803.2.S1_s_at	AT2G15970.1	1e-69	CHR2V7|COORD:6957245..6958094| COR413-PM1 (cold regulated 413 plasma membrane 1)	9e-29	CHR00V1|COORD:16297178..16297491| COR413-PM2 , putative H EGN_Mt060719 20060904 TIGR 3210.m00005
GmaAffx.79390.2.S1_at	AT1G08320.2	2e-64	CHR1V7|COORD:2622110..2625722| DNA binding	2e-54	CHR08V1|COORD:9398131..9391689| bZIP transcription factor, bZIP_1 E EGN_Mt060719 20060904 TIGR 3560.m00022
GmaAffx.60577.2.S1_at	AT3G46540.1	8e-42	CHR3V7|COORD:17145189..17146396| epsin N-terminal homology (ENTH) domain-containing protein / clathrin assembly protein-related	4e-37	CHR01V1|COORD:15400396..15401906| Epsin, N-terminal; ENTH/VHS H EGN_Mt060719 20060904 TIGR 3523.m00015
Gma.17086.1.S1_at	AT2G36690.1	3e-30	CHR2V7|COORD:15387009..15389066| oxidoreductase, 2OG-Fe(II) oxygenase family protein	2e-68	CHR04V1|COORD:22516261..22518534| 2OG-Fe(II) oxygenase H EGN_Mt060719 20060904 TIGR 3578.m00028
GmaAffx.86030.1.S1_at	AT1G14530.1	4e-37	CHR1V7|COORD:4971415..4973592| (TOM THREE HOMOLOG); virion binding	1e-20	CHR08V1|COORD:32988978..32990000| Protein of unknown function DUF1084 H EGN_Mt060719 20060904 TIGR 3101.m00012
GmaAffx.47138.1.A1_at	AT1G30040.1	1e-59	CHR1V7|COORD:10537753..10539554| ATGA2OX2; gibberellin 2-beta-dioxygenase	9e-44	CHR01V1|COORD:18399218..18396012| 2OG-Fe(II) oxygenase F EGN_Mt060719 20060904 TIGR 2127.m00019
GmaAffx.24263.1.S1_at	AT1G64890.1	2e-80	CHR1V7|COORD:24113415..24114828| integral membrane transporter family protein	2e-50	CHR00V1|COORD:3319668..3322685| Biopterin transport-related protein BT1 E EGN_Mt060719 20060904 TIGR 3730.m00023
Gma.17989.1.S1_s_at	AT1G68440.1	4e-39	CHR1V7|COORD:25661778..25662698| similar to unknown protein [Arabidopsis thaliana] (TAIR:AT1G25400.1); similar to IMP dehydrogenase/GMP reductase [Medicago	1e-105	CHR05V1|COORD:17947404..17946195| hypothetical protein F EGN_Mt060719 20060904 TIGR 2279.m00010
GmaAffx.91067.1.S1_s_at	AT4G17900.1	1e-93	CHR4V7|COORD:9946059..9947710| zinc-binding family protein	1e-116	CHR08V1|COORD:15054599..15051306| Zinc finger, B-box E EGN_Mt060719 20060904 TIGR 2796.m00018
GmaAffx.90496.1.S1_s_at	AT4G27410.2	7e-94	CHR4V7|COORD:13707934..13709019| RD26 (RESPONSIVE TO DESSICATION 26); transcription factor	8e-58	CHR04V1|COORD:29863314..29865031| No apical meristem (NAM) protein F EGN_Mt060719 20060904 TIGR 3313.m00026
Gma.10717.1.S1_a_at	AT3G06390.1	2e-42	CHR3V7|COORD:1938919..1939713| integral membrane family protein	3e-74	CHR08V1|COORD:27688638..27686951| Protein of unknown function DUF588 F EGN_Mt060719 20060904 TIGR 2742.m00007
GmaAffx.24386.1.A1_at
GmaAffx.9182.1.S1_at	AT3G28960.1	3e-39	CHR3V7|COORD:10985482..10987004| amino acid transporter family protein	1e-42	CHR07V1|COORD:1759775..1762619| Amino acid/polyamine transporter II E EGN_Mt060719 20060904 TIGR 2891.m00005
GmaAffx.52801.1.S1_at	AT1G63440.1	8e-53	CHR1V7|COORD:23531320..23534774| HMA5 (HEAVY METAL ATPASE 5); ATPase, coupled to transmembrane movement of ions, phosphorylative mechanism	2e-52	CHR05V1|COORD:2402842..2394251| Copper-transporting ATPase 1; Heavy metal translocating P-type ATPase E EGN_Mt060719 20060904 TIGR 3979.m00023
Gma.7513.1.S1_s_at	AT5G57340.2	6e-11	CHR5V7|COORD:23245248..23246320| similar to unknown protein [Arabidopsis thaliana] (TAIR:AT5G67390.2); similar to conserved hypothetical protein [Medicago	4e-38	CHR02V1|COORD:8654247..8657573| hypothetical protein E EGN_Mt060719 20060904 TIGR 3172.m00033
GmaAffx.15342.1.S1_at	AT5G47560.1	4e-99	CHR5V7|COORD:19305121..19307573| ATSDAT/ATTDT (TONOPLAST DICARBOXYLATE TRANSPORTER); malate transporter/ sodium:dicarboxylate symporter	1e-126	CHR02V1|COORD:14435489..14430207| Sodium/sulphate symporter H EGN_Mt060719 20060904 TIGR 2831.m00005
Gma.4711.2.S1_a_at	AT5G59610.1	6e-68	CHR5V7|COORD:24030391..24032180| DNAJ heat shock N-terminal domain-containing protein	2e-83	CHR02V1|COORD:22147329..22152024| Heat shock protein DnaJ E EGN_Mt060719 20060904 TIGR 3223.m00012
GmaAffx.9348.1.S1_at	AT1G78260.1	2e-15	CHR1V7|COORD:29452210..29455074| RNA recognition motif (RRM)-containing protein	1e-07	CHR01V1|COORD:26746639..26744510| Extensin-like region E EGN_Mt060719 20060904 TIGR 2916.m00012
GmaAffx.93049.1.S1_at	AT5G02790.1	2e-64	CHR5V7|COORD:632875..634856| In2-1 protein, putative	1e-06	CHR07V1|COORD:11113028..11115239| Glutathione S-transferase, C-terminal; Thioredoxin-like fold E EGN_Mt060719 20060904 TIGR 3458.m00018
GmaAffx.92778.1.S1_s_at	AT1G69490.1	4e-82	CHR1V7|COORD:26125896..26126885| NAP (NAC-LIKE, ACTIVATED BY AP3/PI); transcription factor	1e-113	CHR05V1|COORD:15169779..15168158| No apical meristem (NAM) protein F EGN_Mt060719 20060904 TIGR 3921.m00007
Gma.2096.2.S1_a_at	AT1G07440.1	7e-85	CHR1V7|COORD:2286433..2287662| tropinone reductase, putative / tropine dehydrogenase, putative	3e-21	CHR03V1|COORD:19469381..19473797| Glucose/ribitol dehydrogenase F EGN_Mt060719 20060904 TIGR 3989.m00014 IMGA|CT573421_18.4 Glucose/ribitol dehydrogenase
GmaAffx.50440.1.S1_at	AT5G14020.1	7e-33	CHR5V7|COORD:4523732..4525821| similar to unknown protein [Arabidopsis thaliana] (TAIR:AT1G73390.3); similar to unknown protein [Oryza sativa (japonica	7e-36	CHR07V1|COORD:19302529..19299257| hypothetical protein H EGN_Mt060719 20060904 TIGR 3444.m00020
GmaAffx.33851.1.S1_s_at	AT4G20260.2	4e-54	CHR4V7|COORD:10941603..10943237| DREPP plasma membrane polypeptide family protein	6e-06	CHR02V1|COORD:18857527..18859296| gene 11-1 protein precursor , putative I EGN_Mt060719 20060904 TIGR 3270.m00009
Gma.12547.1.A1_at	AT3G21510.1	1e-48	CHR3V7|COORD:7578438..7579543| AHP1 (HISTIDINE-CONTAINING PHOSPHOTRANSMITTER 3); histidine phosphotransfer kinase	4e-58	CHR01V1|COORD:16971167..16969406| Hpt E EGN_Mt060719 20060904 TIGR 3684.m00034 IMGA|AC174299_2.3 Hpt chr01_pseudomolecule_IMGAG 16989494-16987733 E
Gma.5155.1.A1_at	AT3G12710.1	2e-11	CHR3V7|COORD:4040579..4041835| methyladenine glycosylase family protein	3e-13	CHR02V1|COORD:14818409..14821583| Methyladenine glycosylase E EGN_Mt060719 20060904 TIGR 2316.m00019
Gma.17977.1.S1_s_at	AT1G53708.1	4e-14	CHR1V7|COORD:20056198..20056344| RTFL9 (ROTUNDIFOLIA LIKE 9)	1e-19	CHR08V1|COORD:6689864..6690040| DVL H EGN_Mt060719 20060904 TIGR 2283.m00007
Gma.10150.1.A1_at	AT3G21420.1	6e-99	CHR3V7|COORD:7541585..7543227| oxidoreductase, 2OG-Fe(II) oxygenase family protein	3e-51	CHR05V1|COORD:18282343..18278761| 2OG-Fe(II) oxygenase E EGN_Mt060719 20060904 TIGR 3980.m00001
GmaAffx.20418.1.A1_s_at	AT1G69760.1	1e-19	CHR1V7|COORD:26243757..26244290| similar to unknown protein [Arabidopsis thaliana] (TAIR:AT1G26920.1); similar to hypothetical protein [Ricinus communis]
Gma.3429.1.S1_at	AT5G09300.1	1e-170	CHR5V7|COORD:2884283..2886798| 2-oxoisovalerate dehydrogenase, putative / 3-methyl-2-oxobutanoate dehydrogenase, putative / branched-chain alpha-keto acid	1e-158	CHR03V1|COORD:22987570..22990712| Dehydrogenase, E1 component E EGN_Mt060719 20060904 TIGR 4007.m00003
GmaAffx.6711.1.S1_at	AT5G57090.1	3e-58	CHR5V7|COORD:23117991..23121682| EIR1 (ETHYLENE INSENSITIVE ROOT 1); auxin:hydrogen symporter/ transporter	8e-61	CHR08V1|COORD:30133246..30135854| Auxin Efflux Carrier F EGN_Mt060719 20060904 TIGR 3591.m00016
Gma.4750.1.S1_at	AT5G06200.1	1e-63	CHR5V7|COORD:1877334..1878117| integral membrane family protein	4e-56	CHR02V1|COORD:20062228..20060807| Protein of unknown function DUF588 H EGN_Mt060719 20060904 TIGR 2605.m00021
GmaAffx.47611.1.S1_s_at	AT5G05500.1	5e-45	CHR5V7|COORD:1629717..1630268| pollen Ole e 1 allergen and extensin family protein	3e-70	CHR03V1|COORD:14509052..14509815| Pollen Ole e 1 allergen and extensin F EGN_Mt060719 20060904 TIGR 3895.m00010
GmaAffx.89665.1.A1_s_at	AT4G11385.1	1e-07	CHR4V7|COORD:6927082..6927673| unknown protein	4e-64	CHR05V1|COORD:17698457..17699013| hypothetical protein E EGN_Mt060719 20060904 TIGR 2309.m00060
