# Supplementary material for: Transcriptional profiling of root-knot nematode induced feeding sites in cowpea (Vigna unguiculata L. Walp.) using a soybean genome array
Source: BMC Genomics. 2010 Aug 19;11:480. doi: 10.1186/1471-2164-11-480 (PMC2996976; doi:10.1186/1471-2164-11-480)
Supplement: Additional file 4 — Genes passing 1.5-fold filter in infected Rk compared to the infected null-Rk (9 days post-inoculation). [file 1471-2164-11-480-S4.XLS]

## Sheet: ANNOT_1.5UP_INFRES_INFSUS_9DPI
Additional file 4
Genes passing 1.5 fold filter in infected Rk compared to the infected null-Rk (9 days post-inoculation)
Up-regulated in infected Rk compared to infected null-Rk
Input Probe Set	Arabidopsis Accn.	Arabidopsis E-Score	Arabidopsis Chr/ Description	Medicago E-Score	Medicago Chr/Description
GmaAffx.89665.1.A1_s_at	AT4G11385.1	1e-07	CHR4V7|COORD:6927082..6927673| unknown protein	4e-64	CHR05V1|COORD:17698457..17699013| hypothetical protein E EGN_Mt060719 20060904 TIGR 2309.m00060
GmaAffx.89786.1.A1_s_at	AT2G40070.1	0.0001	CHR2V7|COORD:16735456..16738238| similar to proline-rich family protein [Arabidopsis thaliana] (TAIR:AT3G09000.1); similar to Os01g0141900 [Oryza	4e-43	CHR05V1|COORD:17783074..17782745| hypothetical protein L EGN_Mt060719 20060904 TIGR 2071.m00067
GmaAffx.76516.1.S1_at	AT1G73220.1	3e-43	CHR1V7|COORD:27542048..27543770| sugar transporter family protein	2e-21	CHR08V1|COORD:8923722..8922014| Major facilitator superfamily MFS_1 E EGN_Mt060719 20060904 TIGR 3510.m00002
GmaAffx.6711.1.S1_at	AT5G57090.1	3e-58	CHR5V7|COORD:23117991..23121682| EIR1 (ETHYLENE INSENSITIVE ROOT 1); auxin:hydrogen symporter/ transporter	8e-61	CHR08V1|COORD:30133246..30135854| Auxin Efflux Carrier F EGN_Mt060719 20060904 TIGR 3591.m00016
GmaAffx.46592.1.S1_s_at	AT1G09880.1	6e-61	CHR1V7|COORD:3208830..3211655| lyase	6e-67	CHR05V1|COORD:18721307..18713791| Rhamnogalacturonate lyase E EGN_Mt060719 20060904 TIGR 3978.m00015
Gma.10150.1.A1_at	AT3G21420.1	6e-99	CHR3V7|COORD:7541585..7543227| oxidoreductase, 2OG-Fe(II) oxygenase family protein	3e-51	CHR05V1|COORD:18282343..18278761| 2OG-Fe(II) oxygenase E EGN_Mt060719 20060904 TIGR 3980.m00001
Gma.17019.1.S1_at
Gma.5057.1.S1_a_at	AT5G13440.1	1e-106	CHR5V7|COORD:4308434..4310025| ubiquinol-cytochrome C reductase iron-sulfur subunit, mitochondrial, putative / Rieske iron-sulfur protein, putative	1e-124	CHR07V1|COORD:18660407..18657714| Ubiquinol cytochrome reductase transmembrane region; Rieske iron-sulfur protein F EGN_Mt060719 20060904 TIGR
GmaAffx.42856.1.S1_at	AT1G51070.1	3e-21	CHR1V7|COORD:18931686..18933181| basic helix-loop-helix (bHLH) family protein	1e-40	CHR02V1|COORD:21148161..21145324| Peptidase S10, serine carboxypeptidase; Helix-loop-helix DNA-binding F EGN_Mt060719 20060904 TIGR 3433.m00013
GmaAffx.31196.1.S1_s_at	AT5G59190.1	1e-171	CHR5V7|COORD:23903081..23905899| subtilase family protein	1e-164	CHR08V1|COORD:771580..768530| Protease-associated PA; Proteinase inhibitor I9, subtilisin propeptide H EGN_Mt060719 20060904 TIGR 3565.m00031
GmaAffx.26333.1.S1_at	AT3G49950.1	7e-33	CHR3V7|COORD:18533555..18534787| scarecrow transcription factor family protein	9e-77	CHR02V1|COORD:21209308..21210684| GRAS transcription factor E EGN_Mt060719 20060904 TIGR 2583.m00002
GmaAffx.69605.1.S1_at	AT1G16310.1	1e-65	CHR1V7|COORD:5578429..5580579| cation efflux family protein	4e-79	CHR03V1|COORD:17215834..17213347| Cation efflux protein E EGN_Mt060719 20060904 TIGR 4033.m00005
Gma.3579.1.S1_at	AT3G07720.1	4e-53	CHR3V7|COORD:2465445..2467039| kelch repeat-containing protein	2e-68	CHR02V1|COORD:21753826..21751062| Serine/threonine protein phosphatase, BSU1 E EGN_Mt060719 20060904 TIGR 3443.m00014
GmaAffx.22504.1.S1_at	AT4G33420.1	1e-103	CHR4V7|COORD:16084859..16086108| peroxidase, putative	1e-124	CHR07V1|COORD:6086471..6084275| Haem peroxidase, plant/fungal/bacterial F EGN_Mt060719 20060904 TIGR 2416.m00016
Gma.13252.1.S1_at	AT5G37810.1	9e-41	CHR5V7|COORD:15062462..15065037| NIP4;1/NLM4 (NOD26-LIKE INTRINSIC PROTEIN 4;1); water channel	7e-83	CHR07V1|COORD:1705236..1701064| Major intrinsic protein E EGN_Mt060719 20060904 TIGR 2148.m00010
Gma.4839.2.S1_at	AT5G57850.1	2e-58	CHR5V7|COORD:23452774..23454513| aminotransferase class IV family protein
Gma.5980.1.S1_at	AT3G17700.1	2e-82	CHR3V7|COORD:6049080..6052455| CNBT1 (CYCLIC NUCLEOTIDE-BINDING TRANSPORTER 1); calmodulin binding / cyclic nucleotide binding / ion channel	9e-89	CHR05V1|COORD:1145814..1148464| Cyclic nucleotide-binding H EGN_Mt060719 20060904 TIGR 3857.m00010
GmaAffx.77052.1.S1_at	AT1G70300.1	1e-70	CHR1V7|COORD:26481656..26484896| KUP6 (K+ uptake permease 6); potassium ion transporter	8e-74	CHR05V1|COORD:12156723..12162171| K+ potassium transporter E EGN_Mt060719 20060904 TIGR 3941.m00008
GmaAffx.50212.1.S1_at	AT1G08320.2	2e-44	CHR1V7|COORD:2622110..2625722| DNA binding	2e-36	CHR08V1|COORD:9398131..9391689| bZIP transcription factor, bZIP_1 E EGN_Mt060719 20060904 TIGR 3560.m00022
GmaAffx.14424.1.S1_at	AT1G05160.1	1e-88	CHR1V7|COORD:1487639..1489827| CYP88A3 (ENT-KAURENOIC ACID HYDROXYLASE 1); oxygen binding	2e-79	CHR05V1|COORD:4062855..4066074| E-class P450, group I E EGN_Mt060719 20060904 TIGR 3708.m00019
Down-regulated in infected Rk compared to infected null-Rk
GmaAffx.16408.1.A1_at	AT4G11385.1	2e-06	CHR4V7|COORD:6927082..6927673| unknown protein	5e-07	CHR07V1|COORD:11929602..11930078| ZF-HD homeobox protein Cys/His-rich dimerisation region E EGN_Mt060719 20060904 TIGR 2804.m00009
GmaAffx.78028.1.S1_at	AT1G32200.1	2e-66	CHR1V7|COORD:11602203..11604981| ATS1 (ACYLTRANSFERASE 1)	1e-74	CHR05V1|COORD:9846464..9838382| Phospholipid/glycerol acyltransferase F EGN_Mt060719 20060904 TIGR 3940.m00008
GmaAffx.92670.1.S1_at	AT2G20810.1	7e-51	CHR2V7|COORD:8965008..8966691| GAUT10/LGT4 (Galacturonosyltransferase 10); polygalacturonate 4-alpha-galacturonosyltransferase/ transferase,	8e-55	CHR02V1|COORD:686781..688905| Glycosyl transferase, family 8 H EGN_Mt060719 20060904 TIGR 3499.m00019
GmaAffx.88815.1.A1_s_at	AT5G17920.1	0	CHR5V7|COORD:5935773..5939197| ATCIMS (COBALAMIN-INDEPENDENT METHIONINE SYNTHASE); 5-methyltetrahydropteroyltriglutamate-homocysteine	0	CHR07V1|COORD:20023100..20017692| 5-methyltetrahydropteroyltriglutamate--homocysteine S-methyltransferase; Prismane-like F EGN_Mt060719
Gma.6868.1.S1_a_at	AT1G08980.1	3e-48	CHR1V7|COORD:2884458..2886433| ATAMI1 (AMIDASE-LIKE PROTEIN 1); amidase	7e-66	CHR01V1|COORD:17218285..17222386| Amidase E EGN_Mt060719 20060904 TIGR 2302.m00025 IMGA|AC155897_3.3 Amidase chr01_pseudomolecule_IMGAG 17323164-17327265 E
Gma.612.1.A1_at				1e-11	CHR08V1|COORD:21127254..21130995| Pathogenesis-related transcriptional factor and ERF E EGN_Mt060719 20060904 TIGR 3570.m00017
GmaAffx.73002.1.S1_at	AT1G14790.1	2e-57	CHR1V7|COORD:5094312..5097812| RDR1 (RNA-DEPENDENT RNA POLYMERASE 1); RNA-directed RNA polymerase/ nucleic acid binding	8e-36	CHR03V1|COORD:27511392..27506791| RNA dependent RNA polymerase E EGN_Mt060719 20060904 TIGR 2955.m00014
Gma.2422.2.S1_at	AT5G05010.1	1e-81	CHR5V7|COORD:1477138..1479873| clathrin adaptor complexes medium subunit-related	7e-98	CHR02V1|COORD:24904567..24909804| Longin-like F EGN_Mt060719 20060904 TIGR 3463.m00016
Gma.7751.2.S1_at	AT3G62060.1	1e-97	CHR3V7|COORD:22991098..22993709| pectinacetylesterase family protein	1e-108	CHR07V1|COORD:26218103..26223385| Pectinacetylesterase E EGN_Mt060719 20060904 TIGR 2355.m00012
Gma.10340.2.S1_at	AT3G10260.2	7e-65	CHR3V7|COORD:3171418..3172513| reticulon family protein	2e-67	CHR05V1|COORD:28153942..28150464| Reticulon E EGN_Mt060719 20060904 TIGR 3886.m00013
Gma.9944.1.S1_at	AT4G28750.1	7e-36	CHR4V7|COORD:14202957..14203894| PSAE-1 (PSA E1 KNOCKOUT)	1e-40	CHR07V1|COORD:23868296..23869516| Photosystem I reaction centre subunit IV/PsaE F EGN_Mt060719 20060904 TIGR 2653.m00014
Gma.338.2.S1_s_at	AT4G21960.1	1e-158	CHR4V7|COORD:11646625..11648324| PRXR1 (peroxidase 42); peroxidase	1e-169	CHR08V1|COORD:33141608..33139073| Haem peroxidase, plant/fungal/bacterial F EGN_Mt060719 20060904 TIGR 3163.m00006
GmaAffx.80492.1.S1_at	AT5G24470.1	3e-17	CHR5V7|COORD:8356207..8358876| APRR5 (PSEUDO-RESPONSE REGULATOR 5); transcription regulator	3e-91	CHR03V1|COORD:21799024..21802802| Response regulator receiver; CCT E EGN_Mt060719 20060904 TIGR 3748.m00013
GmaAffx.50396.1.S1_at	AT1G52150.1	0	CHR1V7|COORD:19413582..19417630| ATHB-15 (INCURVATA 4); DNA binding / transcription factor	0	CHR03V1|COORD:28544308..28538679| Lipid-binding START; Homeodomain-related E EGN_Mt060719 20060904 TIGR 2747.m00010
GmaAffx.60873.1.S1_at	AT1G56560.1	2e-65	CHR1V7|COORD:21196258..21198613| beta-fructofuranosidase, putative / invertase, putative / saccharase, putative / beta-fructosidase, putative	3e-67	CHR00V1|COORD:9148983..9153092| Plant neutral invertase; Glycoside transferase, six-hairpin E EGN_Mt060719 20060904 TIGR 2733.m00003
Gma.10899.1.S1_at	AT1G17100.1	3e-75	CHR1V7|COORD:5844759..5845532| SOUL heme-binding family protein	4e-07	CHR07V1|COORD:25322207..25325601| SOUL heme-binding protein; Bacterial regulatory factor, effector E EGN_Mt060719 20060904 TIGR 2729.m00026
GmaAffx.90963.1.S1_s_at	AT4G13940.1	0	CHR4V7|COORD:8054926..8056671| HOG1 (HOMOLOGY-DEPENDENT GENE SILENCING 1); adenosylhomocysteinase	0	CHR04V1|COORD:28778313..28780752| S-adenosyl-L-homocysteine hydrolase F EGN_Mt060719 20060904 TIGR 2640.m00002
Gma.2496.1.S1_at	AT5G65700.1	0	CHR5V7|COORD:26299052..26302171| BAM1 (big apical meristem 1); ATP binding / kinase/ protein serine/threonine kinase	0	CHR05V1|COORD:4283565..4286082| Protein kinase E EGN_Mt060719 20060904 TIGR 3769.m00011
GmaAffx.87872.1.S1_at	AT1G30820.1	1e-115	CHR1V7|COORD:10945232..10948806| CTP synthase, putative / UTP--ammonia ligase, putative	1e-133	CHR08V1|COORD:16054238..16048675| Glutamine amidotransferase, class I, active site E EGN_Mt060719 20060904 TIGR 2594.m00011
Gma.1293.1.S1_at	AT3G48610.1	1e-93	CHR3V7|COORD:18022638..18024944| phosphoesterase family protein	5e-99	CHR03V1|COORD:24180503..24183554| Phosphoesterase F EGN_Mt060719 20060904 TIGR 3944.m00026
Gma.15958.1.S1_at	AT3G02885.1	2e-35	CHR3V7|COORD:638330..639018| GASA5 (GAST1 PROTEIN HOMOLOG 5)	1e-45	CHR05V1|COORD:23487330..23486232| Gibberellin regulated protein F EGN_Mt060719 20060904 TIGR 3172.m00007
Gma.13080.1.S1_at				5e-18	CHR07V1|COORD:16284406..16291385| HMG-I and HMG-Y, DNA-binding E EGN_Mt060719 20060904 TIGR 2253.m00014
Gma.11175.1.S1_s_at	AT3G18280.1	2e-28	CHR3V7|COORD:6267108..6267398| protease inhibitor/seed storage/lipid transfer protein (LTP) family protein	1e-24	CHR07V1|COORD:19554838..19555517| Plant lipid transfer/seed storage/trypsin-alpha amylase inhibitor F EGN_Mt060719 20060904 TIGR 3429.m00021
GmaAffx.76849.1.S1_at	AT5G47780.1	2e-87	CHR5V7|COORD:19365217..19367743| GAUT4 (Galacturonosyltransferase 4); polygalacturonate 4-alpha-galacturonosyltransferase/ transferase,	1e-100	CHR02V1|COORD:6473156..6469222| Glycosyl transferase, family 8 - 3prime partial E EGN_Mt060719 20060904 TIGR 3331.m00017
GmaAffx.34775.1.S1_at	AT3G55530.1	8e-55	CHR3V7|COORD:20606279..20608167| zinc finger (C3HC4-type RING finger) family protein	8e-43	CHR04V1|COORD:14725678..14723755| Zinc finger, RING-type H EGN_Mt060719 20060904 TIGR 2528.m00022
Gma.8144.1.A1_at	AT5G05340.1	5e-32	CHR5V7|COORD:1579143..1580820| peroxidase, putative	2e-32	CHR05V1|COORD:25311088..25313319| Haem peroxidase, plant/fungal/bacterial F EGN_Mt060719 20060904 TIGR 3747.m00026
GmaAffx.18143.1.S1_at	AT3G50620.1	1e-84	CHR3V7|COORD:18795974..18797728| nodulation protein-related	1e-99	CHR05V1|COORD:5912270..5914895| hypothetical protein - 3prime partial H EGN_Mt060719 20060904 TIGR 3852.m00020
GmaAffx.93517.1.S1_s_at	AT4G17600.1	2e-79	CHR4V7|COORD:9803772..9804727| LIL3:1; transcription factor
Gma.8489.1.S1_s_at	AT5G54770.1	1e-149	CHR5V7|COORD:22263860..22265117| THI1 (THIAZOLE REQUIRING)	3e-07	CHR03V1|COORD:30285996..30287234| Pollen Ole e 1 allergen and extensin H EGN_Mt060719 20060904 TIGR 2450.m00024
Gma.6550.2.S1_s_at	AT5G54160.1	3e-51	CHR5V7|COORD:21999301..22001393| ATOMT1 (O-METHYLTRANSFERASE 1)	3e-64	CHR03V1|COORD:21867420..21860076| O-methyltransferase, family 2; Dimerisation F EGN_Mt060719 20060904 TIGR 2058.m00002
Gma.15830.1.S1_s_at	AT2G26500.2	1e-28	CHR2V7|COORD:11277448..11277825| cytochrome b6f complex subunit (petM), putative
GmaAffx.61847.1.S1_at	AT4G02280.1	2e-44	CHR4V7|COORD:995166..998719| SUS3; UDP-glycosyltransferase/ sucrose synthase/ transferase, transferring glycosyl groups	1e-48	CHR01V1|COORD:19266558..19260383| Sucrose synthase H EGN_Mt060719 20060904 TIGR 3505.m00008
Gma.15048.2.S1_at	AT3G15680.1	5e-54	CHR3V7|COORD:5315444..5316055| zinc finger (Ran-binding) family protein	8e-35	CHR03V1|COORD:27596219..27595167| Zinc finger, RanBP2-type H EGN_Mt060719 20060904 TIGR 2787.m00019
GmaAffx.84776.1.S1_at	AT1G16860.1	7e-68	CHR1V7|COORD:5768273..5770176| merozoite surface protein-related	4e-18	CHR02V1|COORD:7229000..7234764| Pentaxin F EGN_Mt060719 20060904 TIGR 3079.m00004
Gma.3893.2.S1_at	AT3G08030.1	1e-135	CHR3V7|COORD:2564197..2565825| similar to unknown protein [Arabidopsis thaliana] (TAIR:AT2G41800.1); similar to Os03g0807700 [Oryza sativa (japonica	1e-91	CHR04V1|COORD:9538813..9537463| Galactose-binding like E EGN_Mt060719 20060904 TIGR 3540.m00003
Gma.8524.1.S1_at	AT5G42180.1	1e-121	CHR5V7|COORD:16869930..16871249| peroxidase 64 (PER64) (P64) (PRXR4)	1e-156	CHR05V1|COORD:8276274..8274802| Haem peroxidase, plant/fungal/bacterial F EGN_Mt060719 20060904 TIGR 2101.m00028
Gma.11183.1.S1_at	AT5G46110.1	1e-164	CHR5V7|COORD:18714833..18717439| APE2 (ACCLIMATION OF PHOTOSYNTHESIS TO ENVIRONMENT); antiporter/ triose-phosphate transporter	1e-124	CHR05V1|COORD:15959162..15963039| Tpt phosphate/phosphoenolpyruvate translocator E EGN_Mt060719 20060904 TIGR 3721.m00012
GmaAffx.52640.1.S1_at	AT1G19835.1	8e-24	CHR1V7|COORD:6856203..6859504| similar to unknown protein [Arabidopsis thaliana] (TAIR:AT1G47900.1); similar to Putative myosin-like protein [Oryza sativa (japo
Gma.4340.2.S1_a_at	AT4G35160.1	6e-33	CHR4V7|COORD:16730994..16732813| O-methyltransferase family 2 protein	1e-100	CHR05V1|COORD:21829650..21831662| O-methyltransferase, family 2; Dimerisation E EGN_Mt060719 20060904 TIGR 2105.m00004
GmaAffx.24064.2.S1_s_at	AT5G16000.1	1e-141	CHR5V7|COORD:5224267..5227006| NIK1 (NSP-INTERACTING KINASE 1); kinase	1e-123	CHR05V1|COORD:11849058..11844002| Protein kinase E EGN_Mt060719 20060904 TIGR 3849.m00003
GmaAffx.88283.1.S1_at	AT4G22680.1	3e-69	CHR4V7|COORD:11922800..11924091| MYB85 (myb domain protein 85); DNA binding / transcription factor	8e-69	CHR03V1|COORD:13000489..12998225| Homeodomain-related E EGN_Mt060719 20060904 TIGR 3970.m00022
GmaAffx.60913.1.S1_at	AT5G66750.1	6e-62	CHR5V7|COORD:26666276..26670095| DDM1 (DECREASED DNA METHYLATION 1); helicase	2e-72	CHR05V1|COORD:6927957..6936619| SNF2-related; ATP-requiring DNA helicase RecQ E EGN_Mt060719 20060904 TIGR 3880.m00003
Gma.2079.3.S1_at	AT2G38280.1	1e-153	CHR2V7|COORD:16040845..16045871| FAC1 (EMBRYONIC FACTOR1); AMP deaminase	1e-158	CHR03V1|COORD:30201005..30190549| Adenosine/AMP deaminase active site E EGN_Mt060719 20060904 TIGR 2450.m00007
Gma.1089.1.S1_s_at	AT5G01600.1	4e-91	CHR5V7|COORD:228146..229591| ATFER1 (ferretin 1); ferric iron binding	1e-112	CHR03V1|COORD:32257871..32254976| Rubrerythrin; Ferritin-like E EGN_Mt060719 20060904 TIGR 3999.m00009
GmaAffx.22197.1.S1_at	AT3G19370.1	8e-19	CHR3V7|COORD:6711052..6713500| similar to transport protein-related [Arabidopsis thaliana] (TAIR:AT2G23360.1); similar to Prefoldin [Medicago	2e-72	CHR04V1|COORD:23838898..23843554| Prefoldin E EGN_Mt060719 20060904 TIGR 2298.m00018
GmaAffx.92828.1.S1_at	AT1G11580.1	2e-92	CHR1V7|COORD:3888730..3890649| pectin methylesterase, putative	1e-117	CHR07V1|COORD:9155837..9153610| Pectinesterase; Pectinesterase inhibitor F EGN_Mt060719 20060904 TIGR 3240.m00024
GmaAffx.14279.1.S1_at	AT4G01970.1	1e-121	CHR4V7|COORD:854073..856953| ATSTS (ARABIDOPSIS THALIANA STACHYOSE SYNTHASE); galactinol-raffinose galactosyltransferase/ hydrolase, hydrolyzing O-glycosyl	1e-148	CHR04V1|COORD:27754088..27751047| Raffinose synthase E EGN_Mt060719 20060904 TIGR 2540.m00017
GmaAffx.85419.1.S1_at	AT5G45970.1	2e-75	CHR5V7|COORD:18660988..18662985| ARAC2 (RHO-RELATED PROTEIN FROM PLANTS 7); GTP binding	2e-74	CHR02V1|COORD:18761106..18759498| Ras small GTPase, Rab type E EGN_Mt060719 20060904 TIGR 2440.m00017
Gma.1316.5.S1_at	AT4G12800.1	3e-41	CHR4V7|COORD:7521466..7522490| PSAL (photosystem I subunit L)	2e-53	CHR07V1|COORD:14170542..14171664| Photosystem I reaction centre, subunit XI PsaL F EGN_Mt060719 20060904 TIGR 4049.m00029
Gma.2406.1.S1_at	AT3G16240.1	1e-108	CHR3V7|COORD:5505540..5506794| DELTA-TIP (delta tonoplast integral protein); water channel	1e-118	CHR02V1|COORD:24821194..24819772| Major intrinsic protein F EGN_Mt060719 20060904 TIGR 2376.m00019
GmaAffx.73215.1.S1_at	AT2G38080.1	1e-49	CHR2V7|COORD:15941618..15944430| IRX12/LAC4 (laccase 4); copper ion binding / oxidoreductase	2e-58	CHR00V1|COORD:14636475..14638237| Multicopper oxidase, type 3 H EGN_Mt060719 20060904 TIGR 3971.m00011
Gma.18097.1.S1_at	AT1G01300.1	6e-49	CHR1V7|COORD:117065..118522| aspartyl protease family protein	5e-28	CHR01V1|COORD:8789669..8787175| Peptidase aspartic, active site E EGN_Mt060719 20060904 TIGR 3297.m00003
GmaAffx.45841.1.S1_at	AT1G32100.1	2e-94	CHR1V7|COORD:11546452..11547933| pinoresinol-lariciresinol reductase, putative	1e-56	CHR05V1|COORD:7191927..7193658| NmrA-like F EGN_Mt060719 20060904 TIGR 3887.m00003
GmaAffx.82285.1.S1_at	AT3G22780.1	2e-19	CHR3V7|COORD:8048934..8052065| TSO1 (CHINESE FOR 'UGLY'); transcription factor	3e-40	CHR05V1|COORD:692706..687866| Calcium-binding EF-hand; Tesmin/TSO1-like, CXC E EGN_Mt060719 20060904 TIGR 2262.m00001
Gma.12698.2.S1_at	AT5G08380.1	1e-72	CHR5V7|COORD:2694852..2697617| ATAGAL1 (ARABIDOPSIS THALIANA ALPHA-GALACTOSIDASE 1); alpha-galactosidase	2e-62	CHR06V1|COORD:11618005..11622437| Glycoside hydrolase, clan GH-D H EGN_Mt060719 20060904 TIGR 2392.m00031
GmaAffx.45669.1.S1_at	AT1G55810.3	7e-57	CHR1V7|COORD:20864939..20867669| uracil phosphoribosyltransferase, putative / UMP pyrophosphorylase, putative / UPRTase, putative	6e-70	CHR03V1|COORD:12195582..12202327| Phosphoribosyltransferase; Phosphoribulokinase/uridine kinase E EGN_Mt060719 20060904 TIGR 2768.m00019
GmaAffx.92973.1.S1_s_at	AT2G41430.4	2e-13	CHR2V7|COORD:17276814..17277392| ERD15 (EARLY RESPONSIVE TO DEHYDRATION 15)	3e-15	CHR07V1|COORD:22305591..22307115| hypothetical protein F EGN_Mt060719 20060904 TIGR 3272.m00013
Gma.10713.1.S1_at	AT2G26640.1	1e-179	CHR2V7|COORD:11337172..11338701| beta-ketoacyl-CoA synthase, putative	1e-175	CHR08V1|COORD:25367708..25369372| Chalcone and stilbene synthases, N-terminal; Ribosomal protein S10; Chalcone and stilbene synthases, C-terminal;
Gma.5141.1.S1_at	AT2G30210.1	4e-57	CHR2V7|COORD:12894812..12896904| LAC3 (laccase 3); copper ion binding / oxidoreductase	2e-68	CHR05V1|COORD:21262736..21259625| Copper-resistance protein CopA E EGN_Mt060719 20060904 TIGR 3825.m00022
Gma.8441.1.S1_at	AT2G40370.1	0	CHR2V7|COORD:16865270..16867671| LAC5 (laccase 5); copper ion binding / oxidoreductase	0	CHR03V1|COORD:13741909..13737622| Copper-resistance protein CopA E EGN_Mt060719 20060904 TIGR 2911.m00009
Gma.340.1.S1_at	AT5G64570.1	1e-134	CHR5V7|COORD:25827453..25830535| XYL4 (beta-xylosidase 4); hydrolase, hydrolyzing O-glycosyl compounds	0	CHR02V1|COORD:1372179..1367640| Glycoside hydrolase, family 3, N-terminal; Glycoside hydrolase, family 3, C-terminal E EGN_Mt060719 20060904 TIGR 3678.m00015
GmaAffx.671.1.S1_at	AT2G39700.1	2e-25	CHR2V7|COORD:16551324..16552512| ATEXPA4 (ARABIDOPSIS THALIANA EXPANSIN A4)	1e-25	CHR05V1|COORD:24198431..24197312| Expansin 45, endoglucanase-like F EGN_Mt060719 20060904 TIGR 3793.m00016
Gma.2360.3.S1_x_at	AT4G10340.1	1e-126	CHR4V7|COORD:6408196..6409492| LHCB5 (LIGHT HARVESTING COMPLEX OF PHOTOSYSTEM II 5); chlorophyll binding	1e-140	CHR06V1|COORD:10413094..10409592| Chlorophyll A-B binding protein F EGN_Mt060719 20060904 TIGR 3562.m00014
Gma.11298.2.S1_at
Gma.13868.2.S1_a_at	AT1G42970.1	0	CHR1V7|COORD:16129992..16132024| GAPB (GLYCERALDEHYDE-3-PHOSPHATE DEHYDROGENASE B SUBUNIT); glyceraldehyde-3-phosphate dehydrogenase	0	CHR03V1|COORD:30418227..30414272| Glyceraldehyde-3-phosphate dehydrogenase, type I F EGN_Mt060719 20060904 TIGR 2521.m00017
GmaAffx.1301.70.S1_s_at	AT1G31330.1	1e-88	CHR1V7|COORD:11214992..11215920| PSAF (photosystem I subunit F)	2e-09	CHR06V1|COORD:17741307..17737418| Protein kinase E EGN_Mt060719 20060904 TIGR 3567.m00011
Gma.1293.2.S1_at	AT3G48610.1	2e-67	CHR3V7|COORD:18022638..18024944| phosphoesterase family protein	1e-71	CHR03V1|COORD:24180503..24183554| Phosphoesterase F EGN_Mt060719 20060904 TIGR 3944.m00026
GmaAffx.21330.1.S1_at	AT4G27180.1	1e-134	CHR4V7|COORD:13615063..13618695| ATK2 (ARABIDOPSIS THALIANA KINESIN 2); microtubule motor	1e-160	CHR04V1|COORD:20344579..20339500| Kinesin, motor region; Prefoldin E EGN_Mt060719 20060904 TIGR 2524.m00017
GmaAffx.28861.1.S1_at	AT5G51750.1	6e-77	CHR5V7|COORD:21037492..21039834| subtilase family protein	9e-84	CHR01V1|COORD:24010861..24007923| Orn/DAP/Arg decarboxylase 2; Protease-associated PA; Proteinase inhibitor I9, subtilisin propeptide E EGN_Mt060719
Gma.1326.1.S1_a_at	AT4G24780.1	9e-49	CHR4V7|COORD:12770641..12772237| pectate lyase family protein	1e-48	CHR06V1|COORD:4169620..4173080| Pectolytic enzyme, Pectin lyase fold E EGN_Mt060719 20060904 TIGR 3948.m00017 IMGA|CT010481_21.5 Pectolytic enzyme, Pectin
Gma.838.1.S1_at	AT1G78060.1	7e-91	CHR1V7|COORD:29354690..29357762| glycosyl hydrolase family 3 protein	5e-62	CHR02V1|COORD:7556058..7546799| Glycoside hydrolase, family 3, N-terminal; Glycoside hydrolase, family 3, C-terminal E EGN_Mt060719 20060904 TIGR 2164.m00007
GmaAffx.92890.1.S1_s_at	AT4G03280.1	3e-89	CHR4V7|COORD:1440314..1441717| PETC (PHOTOSYNTHETIC ELECTRON TRANSFER C)	1e-103	CHR02V1|COORD:21450721..21453198| Rieske iron-sulfur protein F EGN_Mt060719 20060904 TIGR 3472.m00018
GmaAffx.50154.1.S1_at	AT5G66460.1	8e-51	CHR5V7|COORD:26556137..26558063| (1-4)-beta-mannan endohydrolase, putative	1e-66	CHR05V1|COORD:7260328..7263490| Glycoside hydrolase, family 5 F EGN_Mt060719 20060904 TIGR 2338.m00013
Gma.2769.1.S1_s_at	AT5G11790.1	2e-46	CHR5V7|COORD:3799683..3802497| Ndr family protein	1e-61	CHR01V1|COORD:3383333..3378272| Legume lectin, beta domain; Ndr E EGN_Mt060719 20060904 TIGR 3539.m00026
Gma.2092.1.S1_a_at	AT3G17770.1	1e-153	CHR3V7|COORD:6081979..6085963| dihydroxyacetone kinase family protein	1e-146	CHR06V1|COORD:12610161..12604524| Dihydroxyacetone kinase - 5prime partial E EGN_Mt060719 20060904 TIGR 3390.m00007
GmaAffx.90009.1.S1_s_at	AT2G40610.1	1e-111	CHR2V7|COORD:16956199..16957550| ATEXPA8 (ARABIDOPSIS THALIANA EXPANSIN A8)	1e-113	CHR05V1|COORD:22127450..22125658| Expansin 45, endoglucanase-like H EGN_Mt060719 20060904 TIGR 3798.m00009
Gma.10066.1.S1_at	AT3G26960.1	1e-44	CHR3V7|COORD:9946096..9946696| similar to unknown protein [Arabidopsis thaliana] (TAIR:AT5G41050.1); similar to Os09g0508200 [Oryza sativa (japonica	2e-10	CHR07V1|COORD:2741143..2738867| Pollen Ole e 1 allergen and extensin E EGN_Mt060719 20060904 TIGR 3033.m00016
GmaAffx.84607.2.S1_at	AT5G51550.1	8e-56	CHR5V7|COORD:20957019..20958032| phosphate-responsive 1 family protein	2e-19	CHR04V1|COORD:22374132..22375412| Phosphate-induced protein 1 conserved region F EGN_Mt060719 20060904 TIGR 2075.m00019
GmaAffx.76359.1.S1_at	AT1G71110.1	1e-69	CHR1V7|COORD:26821906..26824514| similar to unknown protein [Arabidopsis thaliana] (TAIR:AT2G12400.1); similar to H0306F03.12 [Oryza sativa (indica	2e-41	CHR03V1|COORD:27023979..27027746| hypothetical protein H EGN_Mt060719 20060904 TIGR 3819.m00006 IMGA|CU019604_24.3 hypothetical protein
GmaAffx.77758.1.S1_x_at	AT2G27380.1	3e-77	CHR2V7|COORD:11720489..11722774| ATEPR1 (Arabidopsis thaliana extensin proline-rich 1)	3e-42	CHR03V1|COORD:24883276..24885333| Pistil-specific extensin-like protein H EGN_Mt060719 20060904 TIGR 3943.m00017
Gma.1992.1.S1_at	AT1G30380.1	7e-52	CHR1V7|COORD:10722307..10722995| PSAK (PHOTOSYSTEM I SUBUNIT K)
GmaAffx.84607.1.S1_at	AT5G51550.1	4e-94	CHR5V7|COORD:20957019..20958032| phosphate-responsive 1 family protein	3e-24	CHR04V1|COORD:22374132..22375412| Phosphate-induced protein 1 conserved region F EGN_Mt060719 20060904 TIGR 2075.m00019
Gma.2307.1.S1_at	AT1G76160.1	0	CHR1V7|COORD:28583105..28585914| SKS5 (SKU5 Similar 5); copper ion binding / oxidoreductase	0	CHR04V1|COORD:10288086..10283753| Multicopper oxidase, type 1 E EGN_Mt060719 20060904 TIGR 2059.m00009
Gma.6331.1.S1_at	AT5G44030.1	0	CHR5V7|COORD:17731940..17736791| CESA4 (CELLULASE SYNTHASE 4); transferase, transferring glycosyl groups	0	CHR04V1|COORD:13967402..13961806| Cellulose synthase; Zinc finger, FYVE/PHD-type E EGN_Mt060719 20060904 TIGR 2218.m00023
GmaAffx.74346.1.S1_at	AT2G01950.1	1e-111	CHR2V7|COORD:440804..444235| BRL2 (BRI1-LIKE 2); ATP binding / protein serine/threonine kinase	1e-103	CHR08V1|COORD:5465699..5466603| Protein kinase H EGN_Mt060719 20060904 TIGR 3643.m00017
Gma.2419.1.A1_s_at	AT2G45850.1	4e-33	CHR2V7|COORD:18878975..18880531| DNA-binding family protein	8e-46	CHR07V1|COORD:16284406..16291385| HMG-I and HMG-Y, DNA-binding E EGN_Mt060719 20060904 TIGR 2253.m00014
Gma.10731.1.S1_x_at	AT3G50820.1	1e-130	CHR3V7|COORD:18901989..18903292| PSBO-2/PSBO2 (PHOTOSYSTEM II SUBUNIT O-2); oxygen evolving	1e-146	CHR00V1|COORD:16306950..16309134| Photosystem II manganese-stabilizing protein PsbO F EGN_Mt060719 20060904 TIGR 3210.m00007
Gma.12211.2.S1_at	AT5G15630.1	1e-107	CHR5V7|COORD:5084845..5086548| COBL4/IRX6 (COBRA-LIKE4); hydrolase, hydrolyzing O-glycosyl compounds / polysaccharide binding	2e-48	CHR03V1|COORD:31484796..31482459| Phytochelatin synthetase-like conserved region; Carbohydrate-binding H EGN_Mt060719 20060904 TIGR 4035.m00016
Gma.4674.1.A1_at	AT5G27320.1	5e-13	CHR5V7|COORD:9629257..9630749| ATGID1C/GID1C (GA INSENSITIVE DWARF1C)	3e-12	CHR06V1|COORD:9784778..9783594| Esterase/lipase/thioesterase E EGN_Mt060719 20060904 TIGR 3607.m00017
Gma.10947.1.S1_at	AT3G54890.1	1e-105	CHR3V7|COORD:20350684..20351900| LHCA1; chlorophyll binding	4e-30	CHR06V1|COORD:10413094..10409592| Chlorophyll A-B binding protein F EGN_Mt060719 20060904 TIGR 3562.m00014
Gma.2446.1.S1_a_at	AT4G27700.1	2e-77	CHR4V7|COORD:13826547..13827679| rhodanese-like domain-containing protein	5e-08	CHR07V1|COORD:15642106..15645020| Rhodanese-like F EGN_Mt060719 20060904 TIGR 3244.m00013
Gma.1955.4.S1_a_at	AT4G05180.1	4e-84	CHR4V7|COORD:2672091..2673168| PSBQ/PSBQ-2 (photosystem II subunit Q-2); calcium ion binding	3e-13	CHR05V1|COORD:15144363..15142235| Photosystem II oxygen evolving complex protein PsbQ E EGN_Mt060719 20060904 TIGR 3921.m00003
Gma.9086.2.S1_at	AT4G18780.1	3e-70	CHR4V7|COORD:10312857..10316730| CESA8 (CELLULASE SYNTHASE 8); cellulose synthase/ transferase, transferring glycosyl groups	5e-74	CHR04V1|COORD:27074763..27080178| Cellulose synthase - 5prime partial E EGN_Mt060719 20060904 TIGR 3378.m00041
Gma.2801.1.S1_at	AT3G18080.1	0	CHR3V7|COORD:6191592..6194130| glycosyl hydrolase family 1 protein	1e-124	CHR04V1|COORD:21511000..21516848| Glycoside hydrolase, family 1 E EGN_Mt060719 20060904 TIGR 2629.m00028
Gma.8525.1.S1_s_at	AT5G42180.1	1e-121	CHR5V7|COORD:16869930..16871249| peroxidase 64 (PER64) (P64) (PRXR4)	1e-156	CHR05V1|COORD:8276274..8274802| Haem peroxidase, plant/fungal/bacterial F EGN_Mt060719 20060904 TIGR 2101.m00028
GmaAffx.91763.1.S1_s_at	AT5G13870.1	1e-142	CHR5V7|COORD:4475091..4476219| EXGT-A4 (ENDOXYLOGLUCAN TRANSFERASE A4); hydrolase, acting on glycosyl bonds	1e-155	CHR07V1|COORD:17273471..17275023| Glycoside hydrolase, family 16; Xyloglucan endo-transglycosylase, C-terminal F EGN_Mt060719 20060904 TIGR 3243.m00023
Gma.17805.1.A1_s_at	AT5G05340.1	5e-27	CHR5V7|COORD:1579143..1580820| peroxidase, putative	7e-47	CHR03V1|COORD:13891574..13889526| Haem peroxidase, plant/fungal/bacterial F EGN_Mt060719 20060904 TIGR 3054.m00014
GmaAffx.8712.1.S1_s_at	AT5G05340.1	1e-118	CHR5V7|COORD:1579143..1580820| peroxidase, putative	1e-130	CHR05V1|COORD:25311088..25313319| Haem peroxidase, plant/fungal/bacterial F EGN_Mt060719 20060904 TIGR 3747.m00026
Gma.3233.1.S1_s_at	AT5G51100.1	1e-95	CHR5V7|COORD:20790583..20792861| FSD2 (FE SUPEROXIDE DISMUTASE 2); iron superoxide dismutase
Gma.289.1.S1_s_at	AT5G21950.1	3e-75	CHR5V7|COORD:7254070..7255869| hydrolase, alpha/beta fold family protein	1e-107	CHR03V1|COORD:26222761..26220104| Alpha/beta hydrolase fold F EGN_Mt060719 20060904 TIGR 2354.m00012
