# Supplementary material for: Transcriptional profiling of root-knot nematode induced feeding sites in cowpea (Vigna unguiculata L. Walp.) using a soybean genome array
Source: BMC Genomics. 2010 Aug 19;11:480. doi: 10.1186/1471-2164-11-480 (PMC2996976; doi:10.1186/1471-2164-11-480)
Supplement: Additional file 5 — Genes passing 1.5-fold filter in the incompatible cowpea-RKN interaction (3 days post-inoculation). [file 1471-2164-11-480-S5.XLS]

## Sheet: ANNOT_1.3UP_INFRES_CRES_3DPI
Additional file 5
Genes passing 1.5 fold filter in the incompatible cowpea-RKN interaction (3 days post-inoculation)
Up-regulated genses
Input Probe Set	Arabidopsis Accn	Arabidopsis E-Score	Arabidopsis Chr/Description	Medicago E-Score	Medicago Chr/Description
Gma.1555.1.S1_a_at	AT3G22840.1	5e-58	CHR3V7|COORD:8084635..8085452| ELIP1 (EARLY LIGHT-INDUCABLE PROTEIN); chlorophyll binding
Gma.18079.1.S1_s_at	AT2G21590.1	3e-75	CHR2V7|COORD:9246442..9249230| APL4 (large subunit of AGP 4); glucose-1-phosphate adenylyltransferase	7e-82	CHR04V1|COORD:16714068..16718747| Protein kinase; Nucleotidyl transferase; Trimeric LpxA-like F EGN_Mt060719 20060904 TIGR 2942.m00011
Gma.7289.1.S1_at	AT5G03760.1	2e-41	CHR5V7|COORD:985909..990086| ATCSLA09 (RESISTANT TO AGROBACTERIUM TRANSFORMATION 4); transferase, transferring glycosyl groups	2e-36	CHR04V1|COORD:11778726..11773228| Glycosyl transferase, family 2 F EGN_Mt060719 20060904 TIGR 2330.m00003
Gma.289.1.S1_s_at	AT5G21950.1	3e-75	CHR5V7|COORD:7254070..7255869| hydrolase, alpha/beta fold family protein	1e-107	CHR03V1|COORD:26222761..26220104| Alpha/beta hydrolase fold F EGN_Mt060719 20060904 TIGR 2354.m00012
GmaAffx.47649.1.S1_at	AT4G36470.1	1e-78	CHR4V7|COORD:17215131..17216478| S-adenosyl-L-methionine:carboxyl methyltransferase family protein	1e-114	CHR05V1|COORD:16688819..16694175| SAM dependent carboxyl methyltransferase E EGN_Mt060719 20060904 TIGR 3737.m00011
Gma.7224.1.S1_at	AT5G58140.2	1e-112	CHR5V7|COORD:23541997..23547219| PHOT2 (NON PHOTOTROPIC HYPOCOTYL 1-LIKE); kinase	3e-82	CHR02V1|COORD:23940895..23932802| PAS; PAS-associated, C-terminal; Protein kinase E EGN_Mt060719 20060904 TIGR 2353.m00004
Gma.12211.2.S1_at	AT5G15630.1	1e-107	CHR5V7|COORD:5084845..5086548| COBL4/IRX6 (COBRA-LIKE4); hydrolase, hydrolyzing O-glycosyl compounds / polysaccharide binding	2e-48	CHR03V1|COORD:31484796..31482459| Phytochelatin synthetase-like conserved region; Carbohydrate-binding H EGN_Mt060719 20060904 TIGR 4035.m00016
Gma.8441.1.S1_at	AT2G40370.1	0	CHR2V7|COORD:16865270..16867671| LAC5 (laccase 5); copper ion binding / oxidoreductase	0	CHR03V1|COORD:13741909..13737622| Copper-resistance protein CopA E EGN_Mt060719 20060904 TIGR 2911.m00009
Gma.8525.1.S1_s_at	AT5G42180.1	1e-121	CHR5V7|COORD:16869930..16871249| peroxidase 64 (PER64) (P64) (PRXR4)	1e-156	CHR05V1|COORD:8276274..8274802| Haem peroxidase, plant/fungal/bacterial F EGN_Mt060719 20060904 TIGR 2101.m00028
Gma.6081.1.S1_at	AT3G16920.1	1e-142	CHR3V7|COORD:5776669..5777892| chitinase	1e-165	CHR02V1|COORD:7579073..7576800| Glycoside hydrolase, family 19 F EGN_Mt060719 20060904 TIGR 2164.m00012
GmaAffx.6593.1.S1_at	AT3G12580.1	8e-54	CHR3V7|COORD:3991494..3993696| HSP70 (heat shock protein 70); ATP binding	6e-55	CHR07V1|COORD:5063481..5065333| Heat shock protein Hsp70 E EGN_Mt060719 20060904 TIGR 2682.m00007
GmaAffx.3712.1.S1_at	AT5G17420.1	2e-69	CHR5V7|COORD:5736861..5741409| IRX3 (IRREGULAR XYLEM 3, MURUS 10); cellulose synthase	6e-71	CHR08V1|COORD:32290746..32285801| Zinc finger, RING-type; Cellulose synthase; Zinc finger, FYVE/PHD-type E EGN_Mt060719 20060904 TIGR 2441.m00008
GmaAffx.91098.1.S1_s_at	AT4G25200.1	1e-61	CHR4V7|COORD:12917099..12917868| ATHSP23.6-MITO (MITOCHONDRION-LOCALIZED SMALL HEAT SHOCK PROTEIN 23.6)	1e-54	CHR07V1|COORD:24848503..24847778| Heat shock protein Hsp20 E EGN_Mt060719 20060904 TIGR 3025.m00026
Gma.8187.1.S1_a_at	AT5G59220.1	1e-53	CHR5V7|COORD:23911898..23913723| protein phosphatase 2C, putative / PP2C, putative	9e-56	CHR05V1|COORD:1805135..1806593| Protein phosphatase 2C H EGN_Mt060719 20060904 TIGR 3883.m00009
GmaAffx.61171.1.S1_at	AT1G48100.1	1e-70	CHR1V7|COORD:17770590..17773294| glycoside hydrolase family 28 protein / polygalacturonase (pectinase) family protein	2e-62	CHR01V1|COORD:18330310..18332993| Ribosome-binding factor A; Glycoside hydrolase, family 28 H EGN_Mt060719 20060904 TIGR 2127.m00004
Gma.17019.1.S1_at
GmaAffx.77765.1.S1_at	AT3G27400.1	4e-67	CHR3V7|COORD:10141560..10144260| pectate lyase family protein	1e-67	CHR06V1|COORD:4169620..4173080| Pectolytic enzyme, Pectin lyase fold E EGN_Mt060719 20060904 TIGR 3948.m00017 IMGA|CT010481_21.5 Pectolytic enzyme, Pectin
Gma.1866.1.S1_at	AT5G43630.1	6e-36	CHR5V7|COORD:17544488..17547434| zinc knuckle (CCHC-type) family protein	2e-57	CHR06V1|COORD:7091310..7092242| Zinc finger, CCHC-type E EGN_Mt060719 20060904 TIGR 2293.m00009
GmaAffx.74781.1.S1_at	AT4G08150.1	2e-41	CHR4V7|COORD:5147966..5150607| KNAT1 (BREVIPEDICELLUS 1); transcription factor	2e-25	CHR05V1|COORD:26222088..26218517| ELK; KNOX1; KNOX2; Homeodomain-related E EGN_Mt060719 20060904 TIGR 3739.m00035
GmaAffx.61327.1.S1_at	AT4G29590.1	1e-35	CHR4V7|COORD:14512742..14514410| similar to unknown protein [Arabidopsis thaliana] (TAIR:AT3G01660.1); similar to conserved hypothetical protein [Medicago	1e-38	CHR00V1|COORD:1744875..1741575| methyltrasferase, putative E EGN_Mt060719 20060904 TIGR 2950.m00011
Gma.7270.1.S1_a_at	AT3G29320.1	1e-174	CHR3V7|COORD:11254108..11258824| glucan phosphorylase, putative	1e-98	CHR02V1|COORD:3209464..3199729| Glycosyl transferase, family 35 E EGN_Mt060719 20060904 TIGR 3170.m00006
GmaAffx.85662.1.S1_at	AT3G61750.1	1e-67	CHR3V7|COORD:22868872..22870229| auxin-responsive protein -related	1e-26	CHR05V1|COORD:28714841..28711945| Protein of unknown function DUF568 E EGN_Mt060719 20060904 TIGR 3920.m00008
GmaAffx.77156.2.S1_at	AT2G40200.1	6e-18	CHR2V7|COORD:16798176..16799105| basic helix-loop-helix (bHLH) family protein	3e-47	CHR03V1|COORD:14803852..14801936| Helix-loop-helix DNA-binding E EGN_Mt060719 20060904 TIGR 2491.m00015
GmaAffx.70364.1.S1_at	AT2G36390.1	8e-58	CHR2V7|COORD:15271362..15277019| SBE2.1 (STARCH BRANCHING ENZYME 2.1); 1,4-alpha-glucan branching enzyme	1e-35	CHR07V1|COORD:25016745..25009212| 1,4-alpha-glucan branching enzyme IIB, chloroplast precursor, putative E EGN_Mt060719 20060904 TIGR 3465.m00012
GmaAffx.84948.1.S1_at	AT1G77990.1	2e-91	CHR1V7|COORD:29322859..29328143| AST56 (sulphate transporter 2;2); sulfate transporter	1e-85	CHR03V1|COORD:20499414..20506486| Sulphate transporter E EGN_Mt060719 20060904 TIGR 3752.m00027
GmaAffx.15983.2.S1_s_at	AT4G26080.1	4e-51	CHR4V7|COORD:13220240..13221837| ABI1 (ABA INSENSITIVE 1); calcium ion binding / protein phosphatase type 2C	1e-95	CHR04V1|COORD:31828421..31820673| Protein phosphatase 2C E EGN_Mt060719 20060904 TIGR 3127.m00042
Gma.16244.1.A1_at	AT3G55580.1	1e-23	CHR3V7|COORD:20623745..20626709| regulator of chromosome condensation (RCC1) family protein	1e-27	CHR03V1|COORD:15912677..15910352| Regulator of chromosome condensation/beta-lactamase-inhibitor protein II F EGN_Mt060719 20060904 TIGR 3987.m00025
GmaAffx.44767.1.S1_at	AT1G09930.1	5e-48	CHR1V7|COORD:3227492..3230045| ATOPT2 (oligopeptide transporter 2); oligopeptide transporter	1e-48	CHR04V1|COORD:22841263..22837732| Oligopeptide transporter OPT superfamily E EGN_Mt060719 20060904 TIGR 2537.m00021
Gma.10447.2.A1_a_at	AT4G25640.1	6e-59	CHR4V7|COORD:13076962..13078974| MATE efflux family protein	6e-62	CHR01V1|COORD:22607122..22603567| Multi antimicrobial extrusion protein MatE H EGN_Mt060719 20060904 TIGR 2068.m00018
GmaAffx.88283.1.S1_at	AT4G22680.1	3e-69	CHR4V7|COORD:11922800..11924091| MYB85 (myb domain protein 85); DNA binding / transcription factor	8e-69	CHR03V1|COORD:13000489..12998225| Homeodomain-related E EGN_Mt060719 20060904 TIGR 3970.m00022
GmaAffx.76023.1.S1_at	AT3G01180.1	1e-108	CHR3V7|COORD:62463..65685| glycogen synthase, putative	1e-113	CHR06V1|COORD:2547885..2554705| Glycosyl transferase, group 1 E EGN_Mt060719 20060904 TIGR 3401.m00024
GmaAffx.42271.1.S1_at	AT4G10120.1	5e-20	CHR4V7|COORD:6315029..6319781| ATSPS4F; sucrose-phosphate synthase/ transferase, transferring glycosyl groups	2e-13	CHR08V1|COORD:26662704..26655969| Glycosyl transferase, group 1 F EGN_Mt060719 20060904 TIGR 2547.m00006
Gma.11334.1.S1_a_at	AT4G34050.1	1e-121	CHR4V7|COORD:16310849..16311978| caffeoyl-CoA 3-O-methyltransferase, putative	1e-126	CHR04V1|COORD:23852360..23850703| O-methyltransferase, family 3 F EGN_Mt060719 20060904 TIGR 2298.m00020
Gma.12716.1.A1_at	AT5G04900.1	7e-35	CHR5V7|COORD:1434827..1437195| short-chain dehydrogenase/reductase (SDR) family protein	4e-06	CHR06V1|COORD:17713522..17717049| Short-chain dehydrogenase/reductase SDR E EGN_Mt060719 20060904 TIGR 3567.m00006
Gma.16155.2.S1_a_at	AT1G29890.1	1e-135	CHR1V7|COORD:10464475..10467137| acetyltransferase-related
GmaAffx.5726.1.S1_at	AT3G12110.1	1e-68	CHR3V7|COORD:3858122..3859615| ACT11 (ACTIN-11); structural constituent of cytoskeleton	1e-68	CHR07V1|COORD:3604762..3600382| Actin/actin-like E EGN_Mt060719 20060904 TIGR 3655.m00009
GmaAffx.21330.1.S1_at	AT4G27180.1	1e-134	CHR4V7|COORD:13615063..13618695| ATK2 (ARABIDOPSIS THALIANA KINESIN 2); microtubule motor	1e-160	CHR04V1|COORD:20344579..20339500| Kinesin, motor region; Prefoldin E EGN_Mt060719 20060904 TIGR 2524.m00017
Gma.6550.2.S1_s_at	AT5G54160.1	3e-51	CHR5V7|COORD:21999301..22001393| ATOMT1 (O-METHYLTRANSFERASE 1)	3e-64	CHR03V1|COORD:21867420..21860076| O-methyltransferase, family 2; Dimerisation F EGN_Mt060719 20060904 TIGR 2058.m00002
GmaAffx.76703.1.S1_at	AT5G64510.1	1e-58	CHR5V7|COORD:25801818..25803378| similar to ORF; able to induce HR-like lesions [Nicotiana tabacum] (GB:AAC49976.1); similar to Os01g0767600 [Oryza sativa	3e-68	CHR02V1|COORD:2332604..2335328| hypothetical protein F EGN_Mt060719 20060904 TIGR 2990.m00021
Gma.5513.1.S1_s_at	AT5G59480.1	3e-89	CHR5V7|COORD:23996845..23998382| haloacid dehalogenase-like hydrolase family protein	2e-86	CHR04V1|COORD:14651627..14655490| HAD-superfamily hydrolase subfamily IA, variant 3 F EGN_Mt060719 20060904 TIGR 2274.m00028
Gma.3969.2.S1_at	AT2G02850.1	2e-40	CHR2V7|COORD:826629..827719| ARPN (PLANTACYANIN); copper ion binding	9e-47	CHR04V1|COORD:28411739..28410803| Blue (type 1) copper domain F EGN_Mt060719 20060904 TIGR 3346.m00012
Gma.1943.1.S1_s_at	AT1G55480.1	1e-112	CHR1V7|COORD:20717488..20719017| binding / protein binding	1e-132	CHR04V1|COORD:27964215..27967685| PDZ/DHR/GLGF; Tetratricopeptide-like helical E EGN_Mt060719 20060904 TIGR 3122.m00019 IMGA|AC153124_4.4 PDZ/DHR/GLGF;
Gma.2097.1.S1_at	AT5G20280.1	0	CHR5V7|COORD:6844996..6849999| ATSPS1F (sucrose phosphate synthase 1F); sucrose-phosphate synthase/ transferase, transferring glycosyl groups	0	CHR08V1|COORD:26662704..26655969| Glycosyl transferase, group 1 F EGN_Mt060719 20060904 TIGR 2547.m00006
Gma.8465.1.S1_at	AT3G07130.1	0	CHR3V7|COORD:2255769..2257987| ATPAP15/PAP15 (purple acid phosphatase 15); acid phosphatase/ protein serine/threonine phosphatase	0	CHR03V1|COORD:18426224..18421250| Metallophosphoesterase; Purple acid phosphatase, N-terminal H EGN_Mt060719 20060904 TIGR 3386.m00015
Gma.3697.1.S1_at	AT3G10700.1	1e-100	CHR3V7|COORD:3346794..3350868| GHMP kinase family protein	1e-127	CHR04V1|COORD:31115507..31123929| Mevalonate and galactokinase E EGN_Mt060719 20060904 TIGR 2421.m00007
GmaAffx.93592.1.S1_s_at	AT5G19855.1	2e-65	CHR5V7|COORD:6712168..6713447| similar to Os03g0807900 [Oryza sativa (japonica cultivar-group)] (GB:NP_001051646.1); similar to chaperonin-like RbcX	2e-97	CHR03V1|COORD:12547023..12543746| hypothetical protein F EGN_Mt060719 20060904 TIGR 3820.m00029
Gma.12759.1.S1_at	AT2G42975.1	4e-42	CHR2V7|COORD:17881075..17881897| similar to Os01g0666600 [Oryza sativa (japonica cultivar-group)] (GB:NP_001043802.1)	3e-10	CHR05V1|COORD:5058227..5058448| hypothetical protein H EGN_Mt060719 20060904 TIGR 3900.m00009
GmaAffx.90056.1.S1_s_at	AT2G01670.1	1e-60	CHR2V7|COORD:296888..297817| ATNUDT17 (Arabidopsis thaliana Nudix hydrolase homolog 17); hydrolase	1e-90	CHR03V1|COORD:13160410..13157904| NUDIX hydrolase F EGN_Mt060719 20060904 TIGR 2419.m00010
Gma.4657.1.A1_at	AT2G37050.1	3e-40	CHR2V7|COORD:15576369..15580556| kinase	3e-49	CHR07V1|COORD:23274888..23269983| Protein kinase E EGN_Mt060719 20060904 TIGR 3368.m00017
GmaAffx.76595.1.S1_at				4e-09	CHR05V1|COORD:2930936..2935419| TGF-beta receptor, type I/II extracellular region E EGN_Mt060719 20060904 TIGR 3794.m00019
GmaAffx.60359.1.S1_s_at	AT5G24120.1	1e-103	CHR5V7|COORD:8157797..8159749| SIGE (RNA polymerase sigma subunit E); DNA binding / DNA-directed RNA polymerase/ sigma factor/ transcription factor	1e-113	CHR03V1|COORD:21303159..21298089| Sigma factor, ECF F EGN_Mt060719 20060904 TIGR 3966.m00009
Gma.11263.1.S1_a_at	AT5G25610.1	1e-103	CHR5V7|COORD:8914501..8916687| RD22 (RESPONSIVE TO DESSICATION 22)	1e-141	CHR01V1|COORD:722209..719762| BURP F EGN_Mt060719 20060904 TIGR 2188.m00011
Gma.1299.1.S1_at	AT2G33770.1	1e-150	CHR2V7|COORD:14284861..14288558| PHO2/UBC24 (PHOSPHATE 2); ubiquitin-protein ligase	0	CHR02V1|COORD:2778643..2773593| Ubiquitin-conjugating enzyme, E2 F EGN_Mt060719 20060904 TIGR 3284.m00003
Gma.406.4.S1_s_at	AT4G01850.1	0	CHR4V7|COORD:796298..797479| MAT2/SAM-2 (S-adenosylmethionine synthetase 2); methionine adenosyltransferase	0	CHR07V1|COORD:26484143..26481640| S-adenosylmethionine synthetase E EGN_Mt060719 20060904 TIGR 2536.m00028
GmaAffx.5765.1.S1_at	AT4G39770.1	2e-46	CHR4V7|COORD:18449132..18451212| trehalose-6-phosphate phosphatase, putative	2e-39	CHR02V1|COORD:15589385..15586680| Trehalose-phosphatase F EGN_Mt060719 20060904 TIGR 3394.m00001
GmaAffx.90716.1.S1_at	AT1G68660.1	2e-57	CHR1V7|COORD:25781721..25782746| similar to Os08g0432500 [Oryza sativa (japonica cultivar-group)] (GB:NP_001061868.1); similar to ATP-dependent Clp
Gma.4421.1.A1_s_at	AT5G08170.1	2e-44	CHR5V7|COORD:2628664..2631048| EMB1873 (EMBRYO DEFECTIVE 1873); agmatine deiminase
GmaAffx.54572.1.S1_at	AT4G26270.1	9e-53	CHR4V7|COORD:13301103..13304039| phosphofructokinase family protein	2e-63	CHR02V1|COORD:25126930..25130549| Phosphofructokinase E EGN_Mt060719 20060904 TIGR 3630.m00016
Gma.15722.1.S1_at	AT5G10530.1	6e-26	CHR5V7|COORD:3324979..3326934| lectin protein kinase, putative	7e-64	CHR08V1|COORD:6640487..6639369| Concanavalin A-like lectin/glucanase F EGN_Mt060719 20060904 TIGR 2283.m00015
GmaAffx.24949.1.S1_at	AT3G24190.1	1e-142	CHR3V7|COORD:8743326..8747710| ABC1 family protein	2e-39	CHR04V1|COORD:5907414..5903719| Protein kinase E EGN_Mt060719 20060904 TIGR 3355.m00012
GmaAffx.14131.1.S1_at	AT2G20680.1	2e-18	CHR2V7|COORD:8928105..8930147| glycosyl hydrolase family 5 protein / cellulase family protein	1e-18	CHR04V1|COORD:19028195..19031766| Glycoside hydrolase, family 5 E EGN_Mt060719 20060904 TIGR 2992.m00005
Gma.5794.1.S1_a_at	AT3G13470.1	0	CHR3V7|COORD:4389692..4392631| chaperonin, putative	1e-139	CHR01V1|COORD:19905954..19900855| GroEL-like chaperone, ATPase F EGN_Mt060719 20060904 TIGR 3347.m00026
GmaAffx.39576.1.S1_at	AT1G12370.2	2e-51	CHR1V7|COORD:4206498..4208840| PHR1 (PHOTOLYASE 1)	6e-59	CHR05V1|COORD:2752029..2755223| DNA photolyase, FAD-binding E EGN_Mt060719 20060904 TIGR 3974.m00009
Gma.15963.1.S1_at	AT4G10300.1	2e-37	CHR4V7|COORD:6384560..6385942| similar to unknown protein [Arabidopsis thaliana] (TAIR:AT3G04300.1); similar to Os04g0445200 [Oryza sativa (japonica	3e-36	CHR06V1|COORD:10305076..10301642| Cupin, RmlC-type F EGN_Mt060719 20060904 TIGR 3006.m00030
Gma.3586.1.S1_at	AT2G01300.1	1e-36	CHR2V7|COORD:151220..151690| similar to unknown protein [Arabidopsis thaliana] (TAIR:AT1G15010.1); similar to Os05g0516700 [Oryza sativa (japonica cultivar-grou
Down-regulated genes
GmaAffx.86461.1.S1_at	AT4G01810.1	3e-78	CHR4V7|COORD:776734..779802| protein transport protein-related	3e-75	CHR07V1|COORD:26355647..26353737| 4Fe-4S ferredoxin, iron-sulfur binding; Zinc finger, Sec23/Sec24-type; Sec23/Sec24 trunk region E EGN_Mt060719 20060904 TIGR
GmaAffx.66601.2.S1_at	AT1G24330.1	3e-29	CHR1V7|COORD:8631768..8634824| armadillo/beta-catenin repeat family protein / U-box domain-containing family protein	1e-31	CHR03V1|COORD:19344382..19348073| U box E EGN_Mt060719 20060904 TIGR 3984.m00012
GmaAffx.62729.1.S1_at	AT3G63500.1	1e-89	CHR3V7|COORD:23457306..23460141| similar to unknown protein [Arabidopsis thaliana] (TAIR:AT1G14740.1); similar to hypothetical protein [Malus x domestica]	1e-153	CHR04V1|COORD:9620898..9615804| Arabidopsis thaliana 130.7kDa hypothetical protein E EGN_Mt060719 20060904 TIGR 2305.m00002
Gma.2116.1.A1_s_at	AT2G35470.1	6e-15	CHR2V7|COORD:14916093..14916799| similar to unknown [Solanum tuberosum] (GB:ABC01887.1)	2e-36	CHR05V1|COORD:10052725..10053548| hypothetical protein F EGN_Mt060719 20060904 TIGR 3831.m00018
GmaAffx.76737.1.S1_at	AT3G07100.1	0	CHR3V7|COORD:2245695..2250083| protein transport protein Sec24, putative	7e-06	CHR08V1|COORD:2960790..2952416| Zinc finger, Sec23/Sec24-type; Sec23/Sec24 trunk region; Sec23/Sec24 helical region; Gelsolin region; Sec23/Sec24
GmaAffx.45530.1.S1_at	AT1G07650.1	2e-07	CHR1V7|COORD:2359814..2366420| leucine-rich repeat transmembrane protein kinase, putative	3e-07	CHR06V1|COORD:9180752..9177094| Protein kinase E EGN_Mt060719 20060904 TIGR 2849.m00024
GmaAffx.68128.1.S1_at	AT5G49830.1	3e-69	CHR5V7|COORD:20268029..20271992| similar to unknown protein [Arabidopsis thaliana] (TAIR:AT1G10385.1); similar to expressed protein (with alternative splicing)	4e-77	CHR04V1|COORD:661299..656041| hypothetical protein E EGN_Mt060719 20060904 TIGR 3279.m00023 IMGA|AC144503_25.4 hypothetical protein
Gma.2044.2.S1_at	AT5G61030.1	2e-11	CHR5V7|COORD:24578096..24579378| GR-RBP3 (glycine-rich RNA-binding protein 3); RNA binding	4e-69	CHR01V1|COORD:23468312..23465988| ABA/WDS induced protein F EGN_Mt060719 20060904 TIGR 2142.m00012
Gma.11045.1.A1_at	AT3G09720.1	2e-05	CHR3V7|COORD:2980488..2983273| DEAD/DEAH box helicase, putative	2e-05	CHR07V1|COORD:23172071..23177478| Helicase, C-terminal E EGN_Mt060719 20060904 TIGR 2129.m00019
GmaAffx.42667.1.S1_at	AT1G21450.1	2e-42	CHR1V7|COORD:7509710..7511491| SCL1 (SCARECROW-LIKE 1); transcription factor	2e-18	CHR02V1|COORD:17703459..17702119| GRAS transcription factor - 3prime partial F EGN_Mt060719 20060904 TIGR 2726.m00001
Gma.10919.2.S1_s_at	AT2G36320.1	3e-50	CHR2V7|COORD:15236467..15236952| zinc finger (AN1-like) family protein	2e-68	CHR07V1|COORD:25182815..25184073| Zinc finger, AN1-type; Zinc finger, A20-type; Antihaemostatic protein F EGN_Mt060719 20060904 TIGR 3159.m00013
GmaAffx.92179.1.S1_s_at	AT3G54620.1	5e-49	CHR3V7|COORD:20229063..20231319| BZO2H4 (basic leucine zipper O2 homolog 4); transcription factor	3e-24	CHR03V1|COORD:29172955..29177209| cAMP response element binding (CREB) protein E EGN_Mt060719 20060904 TIGR 2264.m00016
Gma.17136.1.S1_s_at	AT1G14730.1	8e-47	CHR1V7|COORD:5073239..5074563| similar to ACYB-2 (Arabidopsis cytochrome b561 -2), carbon-monoxide oxygenase [Arabidopsis thaliana] (TAIR:AT4G25570.1);
GmaAffx.70742.3.S1_at	AT2G25730.1	1e-41	CHR2V7|COORD:10963829..10979807| binding / heme binding	4e-42	CHR03V1|COORD:29690056..29681471| zinc finger, FYVE domain containing 26, related E EGN_Mt060719 20060904 TIGR 2201.m00016
Gma.7789.3.S1_at	AT5G57340.1	2e-08	CHR5V7|COORD:23245302..23246320| similar to unknown protein [Arabidopsis thaliana] (TAIR:AT5G67390.2); similar to conserved hypothetical protein [Medicago	1e-37	CHR02V1|COORD:8654247..8657573| hypothetical protein E EGN_Mt060719 20060904 TIGR 3172.m00033
GmaAffx.45270.3.S1_at	AT5G47240.1	2e-62	CHR5V7|COORD:19201033..19202694| ATNUDT8 (Arabidopsis thaliana Nudix hydrolase homolog 8); hydrolase	3e-73	CHR08V1|COORD:22600891..22597913| NUDIX hydrolase E EGN_Mt060719 20060904 TIGR 3157.m00008
Gma.4937.2.S1_at	AT4G35830.1	2e-80	CHR4V7|COORD:16973011..16977953| aconitate hydratase, cytoplasmic / citrate hydro-lyase / aconitase (ACO)	5e-83	CHR05V1|COORD:8309424..8317010| Aconitate hydratase 1 F EGN_Mt060719 20060904 TIGR 3729.m00012
GmaAffx.52752.2.S1_at	AT4G34990.1	6e-58	CHR4V7|COORD:16661375..16662294| AtMYB32 (myb domain protein 32); DNA binding / transcription factor	4e-72	CHR04V1|COORD:15564168..15562647| Homeodomain-related F EGN_Mt060719 20060904 TIGR 2066.m00019
GmaAffx.87563.1.S1_at	AT5G63620.1	2e-66	CHR5V7|COORD:25483606..25485522| oxidoreductase, zinc-binding dehydrogenase family protein	3e-76	CHR04V1|COORD:30304765..30301650| Alcohol dehydrogenase superfamily, zinc-containing F EGN_Mt060719 20060904 TIGR 2855.m00019
GmaAffx.73271.1.S1_at	AT5G13390.1	8e-81	CHR5V7|COORD:4292812..4296575| NEF1 (NO EXINE FORMATION 1)
Gma.2620.1.S1_at	AT3G58500.1	1e-165	CHR3V7|COORD:21646480..21649888| PP2A-3 (PROTEIN PHOSPHATASE 2A-3); protein phosphatase type 2A	1e-161	CHR04V1|COORD:26653279..26661224| Serine/threonine-specific protein phosphatase and bis(5-nucleosyl)-tetraphosphatase E EGN_Mt060719
GmaAffx.88259.1.S1_at	AT5G51330.1	7e-12	CHR5V7|COORD:20875978..20878906| SWI1 (SWITCH1); phospholipase C
GmaAffx.23289.1.S1_at
Gma.8185.1.A1_s_at
Gma.13910.1.S1_at	AT1G22770.1	9e-95	CHR1V7|COORD:8062387..8067436| GI (GIGANTEA)	1e-109	CHR01V1|COORD:23745354..23736237| GIGANTEA protein. (exp=-1; wgp=0; c, putative F EGN_Mt060719 20060904 TIGR 2820.m00020
GmaAffx.60439.1.S1_at
GmaAffx.83421.2.S1_at	AT1G50200.1	2e-49	CHR1V7|COORD:18595097..18601979| ALATS (ALANYL-TRNA SYNTHETASE); ATP binding / alanine-tRNA ligase/ nucleic acid binding	3e-61	CHR04V1|COORD:18081478..18095453| Alanyl-tRNA synthetase, class IIc E EGN_Mt060719 20060904 TIGR 2145.m00020
GmaAffx.80892.1.S1_at	AT5G02810.1	4e-32	CHR5V7|COORD:638281..641459| PRR7 (PSEUDO-RESPONSE REGULATOR 7); transcription regulator	5e-23	CHR04V1|COORD:13211368..13218672| Response regulator receiver; CCT E EGN_Mt060719 20060904 TIGR 2914.m00024
GmaAffx.5334.1.S1_at	AT5G53450.2	2e-43	CHR5V7|COORD:21706670..21709468| ORG1 (OBP3-RESPONSIVE GENE 1); kinase	2e-56	CHR03V1|COORD:21039716..21033770| Proteinase inhibitor I4, serpin; Protein kinase E EGN_Mt060719 20060904 TIGR 3804.m00008
GmaAffx.48644.1.S1_at	AT5G19740.1	2e-59	CHR5V7|COORD:6673988..6676769| peptidase M28 family protein
GmaAffx.13036.1.A1_at
GmaAffx.47854.1.S1_at	AT3G11180.1	6e-74	CHR3V7|COORD:3504255..3506694| oxidoreductase, 2OG-Fe(II) oxygenase family protein	3e-87	CHR03V1|COORD:14874154..14877937| 2OG-Fe(II) oxygenase F EGN_Mt060719 20060904 TIGR 2491.m00001
GmaAffx.82168.1.S1_at	AT2G38290.2	1e-39	CHR2V7|COORD:16046750..16048942| ATAMT2 (AMMONIUM TRANSPORTER 2)	3e-53	CHR04V1|COORD:30096060..30093458| Blood group Rhesus C/E and D polypeptide; Rh-like protein/ammonium transporter E EGN_Mt060719 20060904 TIGR 2427.m00001
GmaAffx.3108.2.S1_s_at	AT2G38360.1	8e-69	CHR2V7|COORD:16076918..16077580| prenylated rab acceptor (PRA1) family protein	2e-84	CHR04V1|COORD:2490562..2492888| Prenylated rab acceptor PRA1 E EGN_Mt060719 20060904 TIGR 3382.m00039
Gma.17880.1.S1_at	AT2G42620.1	6e-67	CHR2V7|COORD:17763247..17765328| MAX2 (MORE AXILLARY BRANCHES 2); ubiquitin-protein ligase	2e-77	CHR04V1|COORD:19745878..19743319| Cyclin-like F-box E EGN_Mt060719 20060904 TIGR 3529.m00002
GmaAffx.12212.1.S1_at	AT1G71220.1	8e-98	CHR1V7|COORD:26845326..26855392| UDP-glucose:glycoprotein glucosyltransferase/ transferase, transferring glycosyl groups / transferase, transferring hexosyl gro
GmaAffx.69954.1.S1_at	AT3G44680.1	5e-45	CHR3V7|COORD:16237756..16240739| HDA9 (histone deacetylase 9); histone deacetylase	3e-39	CHR04V1|COORD:11570579..11560998| Histone deacetylase superfamily F EGN_Mt060719 20060904 TIGR 2980.m00019
GmaAffx.47629.1.S1_at	AT1G79940.2	1e-133	CHR1V7|COORD:30074916..30078130| heat shock protein binding / unfolded protein binding	1e-147	CHR02V1|COORD:10908671..10914169| Heat shock protein DnaJ; Sec63 E EGN_Mt060719 20060904 TIGR 2204.m00014
GmaAffx.28445.1.S1_at	AT3G06670.1	1e-53	CHR3V7|COORD:2105914..2113142| binding / hydrogen ion transporting ATP synthase, rotational mechanism / hydrogen ion transporting ATPase, rotational mechanism	1e-65	CHR02V1|COORD:7639635..7648001| Protein of unknown function DUF625 H EGN_Mt060719 20060904 TIGR 2922.m00005
GmaAffx.36562.2.S1_at	AT2G01480.1	4e-71	CHR2V7|COORD:216979..220340| similar to unknown protein [Arabidopsis thaliana] (TAIR:AT1G14970.1); similar to Hypothetical plant protein [Medicago truncatula]	1e-74	CHR01V1|COORD:8266692..8260854| Hypothetical plant protein H EGN_Mt060719 20060904 TIGR 2687.m00024
GmaAffx.21523.2.S1_at	AT4G04450.1	3e-30	CHR4V7|COORD:2218377..2221111| WRKY42 (WRKY DNA-binding protein 42); transcription factor	1e-31	CHR07V1|COORD:26319864..26323052| DNA-binding WRKY E EGN_Mt060719 20060904 TIGR 2410.m00006
GmaAffx.77855.1.S1_at	AT1G09960.1	4e-50	CHR1V7|COORD:3244260..3246720| SUT4 (SUCROSE TRANSPORTER 4); carbohydrate transporter/ sucrose:hydrogen symporter/ sugar porter	1e-57	CHR05V1|COORD:19031738..19022851| Sucrose/H+ symporter, plant; Major facilitator superfamily MFS_1 F EGN_Mt060719 20060904 TIGR 2717.m00028
GmaAffx.77294.1.S1_at	AT4G30200.3	4e-45	CHR4V7|COORD:14786858..14790076| similar to VIN3 (VERNALIZATION INSENSITIVE 3), zinc ion binding [Arabidopsis thaliana] (TAIR:AT5G57380.1); similar to	7e-71	CHR08V1|COORD:30695519..30689807| Fibronectin, type III-like fold F EGN_Mt060719 20060904 TIGR 3300.m00006
GmaAffx.4896.1.A1_at	AT1G15520.1	3e-22	CHR1V7|COORD:5331988..5338170| ATPDR12/PDR12 (PLEIOTROPIC DRUG RESISTANCE 12); ATPase, coupled to transmembrane movement of substances	3e-21	CHR02V1|COORD:23727567..23734644| ABC-2; AAA ATPase E EGN_Mt060719 20060904 TIGR 2500.m00018
GmaAffx.69411.1.S1_at	AT1G59870.1	7e-55	CHR1V7|COORD:22038326..22043509| PDR8/PEN3 (PLEIOTROPIC DRUG RESISTANCE8); ATPase, coupled to transmembrane movement of substances	3e-56	CHR08V1|COORD:3689939..3700569| ABC-2; AAA ATPase E EGN_Mt060719 20060904 TIGR 2111.m00004
GmaAffx.40086.1.S1_at	AT1G04280.1	2e-25	CHR1V7|COORD:1143642..1146540| similar to unknown protein [Arabidopsis thaliana] (TAIR:AT1G06750.1); similar to conserved hypothetical protein [Medicago	2e-49	CHR01V1|COORD:15786858..15790854| H1flk, putative E EGN_Mt060719 20060904 TIGR 2836.m00023 IMGA|AC168147_7.3 H1flk, putative chr01_pseudomolecule_IMGAG
Gma.10709.2.S1_a_at	AT4G04470.1	5e-68	CHR4V7|COORD:2227961..2229224| PMP22 (peroxisomal membrane protein 22)	2e-57	CHR01V1|COORD:15517149..15521152| Mpv17/PMP22 F EGN_Mt060719 20060904 TIGR 2520.m00021
GmaAffx.66701.1.S1_at	AT1G55510.1	1e-33	CHR1V7|COORD:20727148..20729171| BCDH BETA1 (BRANCHED-CHAIN ALPHA-KETO ACID DECARBOXYLASE E1 BETA SUBUNIT); 3-methyl-2-oxobutanoate dehydrogenase	3e-37	CHR04V1|COORD:4362301..4364645| Transketolase, central region E EGN_Mt060719 20060904 TIGR 3538.m00021
GmaAffx.68483.2.S1_at	AT2G41700.1	2e-81	CHR2V7|COORD:17390317..17403188| ATPase, coupled to transmembrane movement of substances / amino acid permease	7e-36	CHR01V1|COORD:26269420..26265946| AAA ATPase H EGN_Mt060719 20060904 TIGR 2610.m00025
GmaAffx.43686.1.S1_at	AT3G23430.1	3e-17	CHR3V7|COORD:8387825..8393249| PHO1 (PHOSPHATE 1)	7e-26	CHR01V1|COORD:15461919..15453576| SPX, N-terminal; EXS, C-terminal F EGN_Mt060719 20060904 TIGR 2520.m00012
GmaAffx.65725.1.S1_at	AT2G14820.1	4e-71	CHR2V7|COORD:6365946..6368382| phototropic-responsive NPH3 family protein	2e-92	CHR01V1|COORD:25838945..25842717| BTB/POZ; NPH3 E EGN_Mt060719 20060904 TIGR 2613.m00003
GmaAffx.49045.1.S1_at	AT2G30600.3	7e-50	CHR2V7|COORD:13044487..13048552| protein binding	6e-82	CHR05V1|COORD:18694812..18688511| BTB/POZ; Galactose-binding like E EGN_Mt060719 20060904 TIGR 3978.m00012
GmaAffx.82203.1.S1_at	AT4G38630.1	2e-39	CHR4V7|COORD:18057351..18059453| AT-MCB1 (MULTIUBIQUITIN CHAIN BINDING PROTEIN 1)	2e-43	CHR05V1|COORD:8060103..8066118| von Willebrand factor, type A; Ubiquitin interacting motif E EGN_Mt060719 20060904 TIGR 2735.m00004
GmaAffx.92185.1.S1_at	AT5G18670.1	4e-41	CHR5V7|COORD:6226140..6228001| BMY3 (beta-amylase 3); beta-amylase	8e-62	CHR02V1|COORD:5091355..5088458| Glycoside hydrolase, family 14 F EGN_Mt060719 20060904 TIGR 3374.m00030
GmaAffx.56265.1.S1_at	AT5G19400.1	1e-71	CHR5V7|COORD:6540605..6544264| similar to binding [Arabidopsis thaliana] (TAIR:AT1G28260.2); similar to putative cytokinin inducibl protein [Oryza sativa	2e-92	CHR05V1|COORD:27713990..27719412| Telomerase-binding protein EST1A , related H EGN_Mt060719 20060904 TIGR 3881.m00004
Gma.2389.1.S1_at	AT1G05805.1	3e-51	CHR1V7|COORD:1744842..1747426| basic helix-loop-helix (bHLH) family protein	2e-56	CHR01V1|COORD:26679458..26675896| Helix-loop-helix DNA-binding F EGN_Mt060719 20060904 TIGR 2916.m00032
GmaAffx.90053.1.S1_at	AT2G19590.1	1e-57	CHR2V7|COORD:8483321..8484436| ACO1 (ACC OXIDASE 1); 1-aminocyclopropane-1-carboxylate oxidase	6e-67	CHR00V1|COORD:1740053..1741415| 2OG-Fe(II) oxygenase E EGN_Mt060719 20060904 TIGR 2950.m00010
Gma.2677.1.S1_s_at	AT2G46370.2	1e-172	CHR2V7|COORD:19041415..19043442| JAR1 (JASMONATE RESISTANT 1)	1e-117	CHR08V1|COORD:8641254..8642335| GH3 auxin-responsive promoter H EGN_Mt060719 20060904 TIGR 3508.m00003
GmaAffx.17478.1.A1_at	AT1G52340.1	5e-20	CHR1V7|COORD:19493666..19495196| ABA2 (ABA DEFICIENT 2); oxidoreductase	4e-19	CHR03V1|COORD:5150923..5153861| Short-chain dehydrogenase/reductase SDR E EGN_Mt060719 20060904 TIGR 3961.m00005
GmaAffx.38011.1.S1_at	AT2G25840.2	1e-35	CHR2V7|COORD:11029002..11032236| OVA4 (OVULE ABORTION 4); ATP binding / aminoacyl-tRNA ligase
Gma.5691.1.S1_at	AT2G41230.1	9e-12	CHR2V7|COORD:17202437..17202703| similar to ARL (ARGOS-LIKE) [Arabidopsis thaliana] (TAIR:AT2G44080.1); similar to hypothetical protein LOC_Os12g10750 [Oryza	5e-13	CHR07V1|COORD:22209263..22208862| hypothetical protein F EGN_Mt060719 20060904 TIGR 2147.m00010
Gma.3543.1.S1_at	AT1G44350.1	1e-162	CHR1V7|COORD:16837189..16840641| ILL6 (IAA-leucine resistant (ILR)-like gene 6); metallopeptidase	0	CHR00V1|COORD:5558219..5550199| Peptidase M20 F EGN_Mt060719 20060904 TIGR 2460.m00006
GmaAffx.93175.1.A1_s_at	AT5G25350.1	5e-13	CHR5V7|COORD:8794845..8796885| EBF2 (EIN3-BINDING F BOX PROTEIN 2)	8e-16	CHR08V1|COORD:26096712..26095605| Leucine-rich repeat, cysteine-containing H EGN_Mt060719 20060904 TIGR 3405.m00010
Gma.15311.1.S1_at	AT3G06850.1	1e-97	CHR3V7|COORD:2158218..2160471| DIN3/LTA1 (DARK INDUCIBLE 3); alpha-ketoacid dehydrogenase	5e-22	CHR08V1|COORD:4892882..4900458| Dihydrolipoamide succinyltransferase E EGN_Mt060719 20060904 TIGR 2430.m00014
GmaAffx.83790.1.S1_at	AT1G79650.3	9e-83	CHR1V7|COORD:29977299..29980025| RAD23; damaged DNA binding	2e-31	CHR01V1|COORD:1113997..1114984| Ubiquitin E EGN_Mt060719 20060904 TIGR 3388.m00017
GmaAffx.92132.1.S1_s_at	AT1G72370.1	1e-112	CHR1V7|COORD:27246810..27248504| P40 (40S ribosomal protein SA); structural constituent of ribosome	1e-132	CHR03V1|COORD:22634723..22637160| Ribosomal protein S2, eukaryotic and archaeal form F EGN_Mt060719 20060904 TIGR 2498.m00011
GmaAffx.89406.1.A1_at	AT2G05940.1	1e-109	CHR2V7|COORD:2287511..2289267| protein kinase, putative	1e-126	CHR03V1|COORD:26232827..26234853| Protein kinase H EGN_Mt060719 20060904 TIGR 2354.m00016
GmaAffx.64999.1.S1_at	AT5G40240.1	1e-61	CHR5V7|COORD:16099553..16101694| nodulin MtN21 family protein	3e-89	CHR01V1|COORD:2904592..2901710| Protein of unknown function DUF6, transmembrane E EGN_Mt060719 20060904 TIGR 3546.m00026
GmaAffx.77129.1.S1_at				2e-15	CHR04V1|COORD:1585577..1587852| Zinc finger, BED-type predicted E EGN_Mt060719 20060904 TIGR 2265.m00017
Gma.12069.1.S1_at	AT2G25320.1	1e-104	CHR2V7|COORD:10789030..10795144| similar to meprin and TRAF homology domain-containing protein / MATH domain-containing protein [Arabidopsis thaliana]	1e-129	CHR03V1|COORD:27169303..27158772| MATH E EGN_Mt060719 20060904 TIGR 4028.m00029
GmaAffx.86023.1.S1_at	AT5G25900.1	1e-106	CHR5V7|COORD:9036076..9038281| GA3 (GA REQUIRING 3); oxygen binding	1e-17	CHR05V1|COORD:6475032..6476698| E-class P450, group I H EGN_Mt060719 20060904 TIGR 2165.m00008
Gma.6857.1.A1_a_at	AT1G80570.3	9e-43	CHR1V7|COORD:30295720..30297123| F-box family protein (FBL14)	1e-06	CHR07V1|COORD:28748423..28746630| Leucine-rich repeat; Leucine-rich repeat, cysteine-containing - 3prime partial F EGN_Mt060719 20060904 TIGR 2527.m00022
GmaAffx.88329.1.S1_at	AT2G46370.1	2e-44	CHR2V7|COORD:19041415..19043442| JAR1 (JASMONATE RESISTANT 1)	1e-51	CHR08V1|COORD:8640522..8641063| Probable indole-3-acetic acid-amido synthetase GH3.5, putative H EGN_Mt060719 20060904 TIGR 3508.m00004
GmaAffx.52337.1.A1_at
GmaAffx.83928.1.S1_at	AT2G37440.1	1e-34	CHR2V7|COORD:15726309..15728964| endonuclease/exonuclease/phosphatase family protein	2e-35	CHR07V1|COORD:23496461..23500510| Inositol polyphosphate related phosphatase H EGN_Mt060719 20060904 TIGR 2139.m00021
Gma.18005.3.S1_at	AT5G53460.1	3e-89	CHR5V7|COORD:21717744..21726855| GLT1 (NADH-dependent glutamate synthase 1 gene)
Gma.3591.1.S1_a_at	AT1G05010.1	1e-124	CHR1V7|COORD:1431418..1432694| EFE (ethylene forming enzyme)	1e-143	CHR02V1|COORD:7273856..7271685| 2OG-Fe(II) oxygenase F EGN_Mt060719 20060904 TIGR 2067.m00001
GmaAffx.48538.1.S1_at	AT2G37460.1	1e-48	CHR2V7|COORD:15733745..15736088| nodulin MtN21 family protein	1e-55	CHR07V1|COORD:23506485..23503642| Protein of unknown function DUF6, transmembrane E EGN_Mt060719 20060904 TIGR 2139.m00020
GmaAffx.22998.1.S1_at	AT5G42620.1	5e-62	CHR5V7|COORD:17083858..17088273| metalloendopeptidase/ metallopeptidase/ zinc ion binding
GmaAffx.76946.1.S1_at				2e-23	CHR02V1|COORD:8654247..8657573| hypothetical protein E EGN_Mt060719 20060904 TIGR 3172.m00033
GmaAffx.32023.1.S1_at	AT5G07050.1	2e-57	CHR5V7|COORD:2191534..2193354| nodulin MtN21 family protein	8e-58	CHR08V1|COORD:10212354..10209187| Protein of unknown function DUF6, transmembrane F EGN_Mt060719 20060904 TIGR 2385.m00008
GmaAffx.91256.1.S1_at	AT4G02510.1	3e-92	CHR4V7|COORD:1104766..1109360| TOC159 (translocon outer membrane complex 159)	1e-107	CHR04V1|COORD:27926596..27931460| AIG1 E EGN_Mt060719 20060904 TIGR 3122.m00013
GmaAffx.35843.1.S1_at
GmaAffx.91591.1.S1_at	AT1G50600.1	2e-08	CHR1V7|COORD:18741066..18743215| SCL5; transcription factor	3e-55	CHR05V1|COORD:30591585..30594937| GRAS transcription factor E EGN_Mt060719 20060904 TIGR 3771.m00020
GmaAffx.9182.1.S1_at	AT3G28960.1	3e-39	CHR3V7|COORD:10985482..10987004| amino acid transporter family protein	1e-42	CHR07V1|COORD:1759775..1762619| Amino acid/polyamine transporter II E EGN_Mt060719 20060904 TIGR 2891.m00005
GmaAffx.79671.1.S1_at	AT2G36810.1	2e-22	CHR2V7|COORD:15432818..15443960| binding	6e-51	CHR07V1|COORD:24765735..24760206| hypothetical protein E EGN_Mt060719 20060904 TIGR 3025.m00005
Gma.16511.2.S1_at	AT5G15070.1	3e-67	CHR5V7|COORD:4876901..4885618| acid phosphatase	4e-80	CHR07V1|COORD:984798..1004880| Histidine acid phosphatase E EGN_Mt060719 20060904 TIGR 3034.m00018
GmaAffx.68900.1.S1_at
GmaAffx.8472.3.S1_at	AT5G15080.1	2e-55	CHR5V7|COORD:4886417..4888558| protein kinase, putative	3e-70	CHR05V1|COORD:14105311..14109382| Protein kinase F EGN_Mt060719 20060904 TIGR 2295.m00006
GmaAffx.43283.1.S1_at	AT2G01690.1	3e-73	CHR2V7|COORD:309143..313498| binding	3e-76	CHR04V1|COORD:33000040..32991335| HEAT E EGN_Mt060719 20060904 TIGR 2489.m00015
GmaAffx.87406.1.S1_at	AT5G05170.1	1e-107	CHR5V7|COORD:1530402..1535091| CESA3 (CELLULASE SYNTHASE 3); cellulose synthase/ transferase, transferring glycosyl groups	1e-107	CHR01V1|COORD:6254683..6245770| Zinc finger, RING-type; Cellulose synthase; Zinc finger, FYVE/PHD-type E EGN_Mt060719 20060904 TIGR 3812.m00039
GmaAffx.63547.1.S1_at	AT4G37040.1	2e-45	CHR4V7|COORD:17455169..17457079| MAP1D (METHIONINE AMINOPEPTIDASE 1D); metalloexopeptidase	7e-55	CHR05V1|COORD:5852573..5859455| Peptidase M24, methionine aminopeptidase F EGN_Mt060719 20060904 TIGR 3852.m00009
Gma.7013.4.S1_a_at	AT5G20090.1	4e-32	CHR5V7|COORD:6787248..6788002| similar to unknown protein [Arabidopsis thaliana] (TAIR:AT4G14695.1); similar to unknown protein [Arabidopsis thaliana]	2e-13	CHR08V1|COORD:31993324..31993917| hypothetical protein H EGN_Mt060719 20060904 TIGR 2456.m00015
GmaAffx.92039.1.S1_s_at	AT3G16910.1	0	CHR3V7|COORD:5773237..5775417| AAE7/ACN1 (ACYL-ACTIVATING ENZYME 7); AMP binding / acetate-CoA ligase	1e-149	CHR08V1|COORD:18460130..18456979| AMP-dependent synthetase and ligase E EGN_Mt060719 20060904 TIGR 3107.m00025
Gma.11154.3.S1_a_at	AT1G64970.1	1e-123	CHR1V7|COORD:24138000..24139656| G-TMT (GAMMA-TOCOPHEROL METHYLTRANSFERASE)	4e-13	CHR03V1|COORD:28063800..28062423| SAM (and some other nucleotide) binding motif F EGN_Mt060719 20060904 TIGR 4020.m00015
Gma.10852.1.S1_a_at	AT1G03130.1	9e-82	CHR1V7|COORD:753528..754142| PSAD-2 (photosystem I subunit D-2)	1e-96	CHR05V1|COORD:515311..516180| Photosystem I protein PsaD F EGN_Mt060719 20060904 TIGR 2586.m00016
Gma.11794.2.S1_at	AT3G01750.1	1e-34	CHR3V7|COORD:270622..272698| ankyrin repeat family protein	2e-33	CHR03V1|COORD:19508092..19505120| H+-transporting two-sector ATPase, alpha/beta subunit, central region E EGN_Mt060719 20060904 TIGR 3989.m00019 IMGA|CT573421_
GmaAffx.86013.1.S1_at	AT5G04040.1	1e-61	CHR5V7|COORD:1090345..1093002| SDP1 (SUGAR-DEPENDENT1); triacylglycerol lipase	4e-66	CHR01V1|COORD:18849863..18851457| Patatin E EGN_Mt060719 20060904 TIGR 3129.m00006
Gma.3065.1.S1_s_at	AT4G30780.1	6e-12	CHR4V7|COORD:14990529..14992861| similar to unknown protein [Arabidopsis thaliana] (TAIR:AT2G24100.1); similar to hypothetical protein MtrDRAFT_AC126784g9v2	8e-12	CHR08V1|COORD:32190416..32194290| hypothetical protein E EGN_Mt060719 20060904 TIGR 2170.m00015
GmaAffx.88272.4.S1_at
Gma.4182.1.S1_s_at	AT5G28050.1	7e-81	CHR5V7|COORD:10044213..10045759| cytidine/deoxycytidylate deaminase family protein	9e-89	CHR02V1|COORD:11348437..11345046| CMP/dCMP deaminase, zinc-binding E EGN_Mt060719 20060904 TIGR 2327.m00022
GmaAffx.60873.1.S1_at	AT1G56560.1	2e-65	CHR1V7|COORD:21196258..21198613| beta-fructofuranosidase, putative / invertase, putative / saccharase, putative / beta-fructosidase, putative	3e-67	CHR00V1|COORD:9148983..9153092| Plant neutral invertase; Glycoside transferase, six-hairpin E EGN_Mt060719 20060904 TIGR 2733.m00003
GmaAffx.90162.1.S1_s_at	AT2G28840.1	1e-101	CHR2V7|COORD:12385619..12387551| ankyrin repeat family protein	5e-27	CHR00V1|COORD:11469525..11476674| Zinc finger, RING-type E EGN_Mt060719 20060904 TIGR 2702.m00004
GmaAffx.45152.1.S1_at	AT3G12670.1	2e-44	CHR3V7|COORD:4020358..4024093| EMB2742 (EMBRYO DEFECTIVE 2742); CTP synthase	5e-56	CHR02V1|COORD:13999527..14006275| Glutamine amidotransferase, class I, active site E EGN_Mt060719 20060904 TIGR 3179.m00012
Gma.6672.1.S1_a_at	AT4G21620.1	9e-45	CHR4V7|COORD:11491531..11491926| glycine-rich protein	1e-10	CHR01V1|COORD:15539008..15540331| Loricrin, putative I EGN_Mt060719 20060904 TIGR 2520.m00026
GmaAffx.265.2.S1_at	AT3G16350.1	3e-71	CHR3V7|COORD:5547834..5549403| myb family transcription factor	3e-55	CHR08V1|COORD:22518745..22515312| Zinc finger, CCHC-type; Homeodomain-related F EGN_Mt060719 20060904 TIGR 2888.m00017
Gma.2.1.S1_at	AT2G47390.1	1e-115	CHR2V7|COORD:19449348..19453323| serine-type peptidase	1e-120	CHR07V1|COORD:26929878..26923639| Peptidase S9, prolyl oligopeptidase active site region; TolB, C-terminal E EGN_Mt060719 20060904 TIGR 3360.m00003
GmaAffx.66380.1.S1_at	AT1G72820.1	5e-58	CHR1V7|COORD:27407119..27408168| mitochondrial substrate carrier family protein	5e-59	CHR03V1|COORD:25944162..25942452| Mitochondrial carrier protein E EGN_Mt060719 20060904 TIGR 3996.m00013
GmaAffx.1706.1.S1_at	AT4G16340.1	8e-70	CHR4V7|COORD:9228790..9241077| SPK1 (SPIKE1); GTP binding / GTPase binding / guanyl-nucleotide exchange factor	9e-80	CHR08V1|COORD:11964725..11959556| Dedicator of cytokinesis protein 7, related H EGN_Mt060719 20060904 TIGR 3602.m00004
GmaAffx.64236.1.S1_at	AT1G14700.1	1e-108	CHR1V7|COORD:5058675..5060983| ATPAP3/PAP3 (purple acid phosphatase 3); acid phosphatase/ protein serine/threonine phosphatase	1e-141	CHR04V1|COORD:34513091..34511046| Acid phosphatase, type 5 E EGN_Mt060719 20060904 TIGR 3326.m00001
Gma.349.2.S1_at	AT5G04500.1	9e-72	CHR5V7|COORD:1283605..1286156| glycosyltransferase family protein 47	1e-14	CHR00V1|COORD:13608231..13612887| Exostosin-1a , related E EGN_Mt060719 20060904 TIGR 3155.m00035
GmaAffx.83161.1.S1_at	AT2G25490.1	1e-143	CHR2V7|COORD:10855096..10857353| EBF1 (EIN3-BINDING F BOX PROTEIN 1); ubiquitin-protein ligase	0	CHR08V1|COORD:25984542..25981925| Cyclin-like F-box E EGN_Mt060719 20060904 TIGR 3111.m00011
Gma.13252.1.S1_at	AT5G37810.1	9e-41	CHR5V7|COORD:15062462..15065037| NIP4;1/NLM4 (NOD26-LIKE INTRINSIC PROTEIN 4;1); water channel	7e-83	CHR07V1|COORD:1705236..1701064| Major intrinsic protein E EGN_Mt060719 20060904 TIGR 2148.m00010
GmaAffx.71361.1.S1_at	AT1G09090.2	5e-91	CHR1V7|COORD:2932745..2936497| ATRBOHB (RESPIRATORY BURST OXIDASE HOMOLOG B); FAD binding / calcium ion binding / iron ion binding / oxidoreductase	1e-110	CHR01V1|COORD:17538639..17542131| Calcium-binding EF-hand; Ferric reductase-like transmembrane component E EGN_Mt060719 20060904 TIGR 3329.m00007
GmaAffx.78028.1.S1_at	AT1G32200.1	2e-66	CHR1V7|COORD:11602203..11604981| ATS1 (ACYLTRANSFERASE 1)	1e-74	CHR05V1|COORD:9846464..9838382| Phospholipid/glycerol acyltransferase F EGN_Mt060719 20060904 TIGR 3940.m00008
Gma.11316.1.S1_a_at	AT4G35750.1	3e-89	CHR4V7|COORD:16940870..16941679| Rho-GTPase-activating protein-related	1e-100	CHR05V1|COORD:8439599..8441221| Cellular retinaldehyde-binding/triple function, C-terminal F EGN_Mt060719 20060904 TIGR 3795.m00017
GmaAffx.37445.1.S1_at	AT1G12970.1	1e-67	CHR1V7|COORD:4423725..4425630| leucine-rich repeat family protein	3e-83	CHR05V1|COORD:11381273..11378561| Leucine-rich repeat, typical subtype F EGN_Mt060719 20060904 TIGR 2057.m00019
Gma.16399.1.S1_at	AT3G13227.1	7e-09	CHR3V7|COORD:4258035..4258370| serine-rich protein-related	3e-19	CHR04V1|COORD:32186056..32186559| hypothetical protein F EGN_Mt060719 20060904 TIGR 3169.m00009
GmaAffx.60983.2.S1_at	AT1G79380.1	2e-16	CHR1V7|COORD:29865705..29867916| copine-related	1e-17	CHR00V1|COORD:1998037..1993784| Zinc finger, RING-type; von Willebrand factor, type A; Copine E EGN_Mt060719 20060904 TIGR 3414.m00028
GmaAffx.81613.1.S1_at	AT4G35780.1	3e-45	CHR4V7|COORD:16946734..16950410| protein kinase family protein	8e-71	CHR05V1|COORD:8418980..8427493| Protein kinase; Amino acid-binding ACT E EGN_Mt060719 20060904 TIGR 3795.m00012
Gma.3712.1.S1_s_at	AT3G48530.1	1e-158	CHR3V7|COORD:17998544..18000577| CBS domain-containing protein	0	CHR08V1|COORD:22852951..22850122| CBS E EGN_Mt060719 20060904 TIGR 3603.m00021
GmaAffx.57046.1.S1_at	AT4G35840.1	2e-62	CHR4V7|COORD:16981087..16982269| zinc finger (C3HC4-type RING finger) family protein	1e-63	CHR05V1|COORD:8302762..8300915| Zinc finger, RING-type E EGN_Mt060719 20060904 TIGR 3729.m00013
Gma.5992.2.S1_at	AT3G24503.1	1e-56	CHR3V7|COORD:8919739..8923036| ALDH2C4 (REDUCED EPIDERMAL FLUORESCENCE1); 3-chloroallyl aldehyde dehydrogenase/ aldehyde dehydrogenase (NAD)	2e-67	CHR04V1|COORD:32213668..32220086| Aldehyde dehydrogenase E EGN_Mt060719 20060904 TIGR 3169.m00002
GmaAffx.55568.1.S1_at	AT2G17820.1	1e-55	CHR2V7|COORD:7750215..7755095| ATHK1 (HISTIDINE KINASE 1)	5e-70	CHR08V1|COORD:17730721..17736064| Histidine kinase related protein, C-terminal; Tripartite hybrid signal transduction histidine kinase, BarA type E EGN_Mt06071
GmaAffx.81362.1.S1_at	AT4G17030.1	7e-41	CHR4V7|COORD:9581836..9583200| ATEXLB1 (ARABIDOPSIS THALIANA EXPANSIN-LIKE B1)	7e-60	CHR05V1|COORD:3571684..3569623| Expansin 45, endoglucanase-like F EGN_Mt060719 20060904 TIGR 3705.m00021
Gma.10406.1.S1_a_at	AT3G47080.1	9e-50	CHR3V7|COORD:17349400..17351114| binding	2e-81	CHR00V1|COORD:13616980..13614570| hypothetical protein E EGN_Mt060719 20060904 TIGR 3155.m00037
Gma.2313.2.S1_s_at	AT4G27450.1	1e-123	CHR4V7|COORD:13727671..13728689| similar to unknown protein [Arabidopsis thaliana] (TAIR:AT3G15450.1); similar to unknown [Glycine max] (GB:AAG00940.1);	9e-91	CHR02V1|COORD:3930674..3928788| aluminum-induced protein-like protein, related F EGN_Mt060719 20060904 TIGR 2193.m00005
GmaAffx.80492.1.S1_at	AT5G24470.1	3e-17	CHR5V7|COORD:8356207..8358876| APRR5 (PSEUDO-RESPONSE REGULATOR 5); transcription regulator	3e-91	CHR03V1|COORD:21799024..21802802| Response regulator receiver; CCT E EGN_Mt060719 20060904 TIGR 3748.m00013
GmaAffx.92973.1.S1_s_at	AT2G41430.4	2e-13	CHR2V7|COORD:17276814..17277392| ERD15 (EARLY RESPONSIVE TO DEHYDRATION 15)	3e-15	CHR07V1|COORD:22305591..22307115| hypothetical protein F EGN_Mt060719 20060904 TIGR 3272.m00013
