# Supplementary material for: Transcriptional profiling of root-knot nematode induced feeding sites in cowpea (Vigna unguiculata L. Walp.) using a soybean genome array
Source: BMC Genomics. 2010 Aug 19;11:480. doi: 10.1186/1471-2164-11-480 (PMC2996976; doi:10.1186/1471-2164-11-480)
Supplement: Additional file 6 — Genes passing 1.5-fold filter in the compatible cowpea-RKN interaction (3 days post-inoculation). [file 1471-2164-11-480-S6.XLS]

## Sheet: ANNOT_1.5UP_INFSUS_CSUS_3DPI
Additional file 6
Genes passing 1.5 fold filter in the compatible cowpea-RKN interaction (3 days post-inoculation)
Up-regulated genes
Input Probe Set	Arabidopsis Accn	Arabidopsis E-Score	Arabidopsis Chr/ Description	Medicago E-Score	Medicago Chr/Description
Gma.5785.2.S1_at	AT1G64390.1	2e-40	CHR1V7|COORD:23914992..23918305| endo-1,4-beta-glucanase, putative / cellulase, putative	3e-32	CHR05V1|COORD:28744964..28741576| Glycoside transferase, six-hairpin, subgroup H EGN_Mt060719 20060904 TIGR 3920.m00001
GmaAffx.84607.2.S1_at	AT5G51550.1	8e-56	CHR5V7|COORD:20957019..20958032| phosphate-responsive 1 family protein	2e-19	CHR04V1|COORD:22374132..22375412| Phosphate-induced protein 1 conserved region F EGN_Mt060719 20060904 TIGR 2075.m00019
Gma.6152.1.S1_at	AT4G12420.1	1e-85	CHR4V7|COORD:7349938..7352865| SKU5 (skewed 5); copper ion binding	2e-98	CHR08V1|COORD:21939298..21934992| Multicopper oxidase, type 1 F EGN_Mt060719 20060904 TIGR 3171.m00008
GmaAffx.60283.1.S1_at	AT3G61460.1	3e-37	CHR3V7|COORD:22752676..22753188| BRH1 (BRASSINOSTEROID-RESPONSIVE RING-H2); protein binding / zinc ion binding	2e-36	CHR05V1|COORD:2252973..2253775| Zinc finger, RING-type F EGN_Mt060719 20060904 TIGR 3923.m00022
Gma.15048.2.S1_at	AT3G15680.1	5e-54	CHR3V7|COORD:5315444..5316055| zinc finger (Ran-binding) family protein	8e-35	CHR03V1|COORD:27596219..27595167| Zinc finger, RanBP2-type H EGN_Mt060719 20060904 TIGR 2787.m00019
Gma.16367.2.S1_a_at	AT2G44610.1	9e-98	CHR2V7|COORD:18418854..18420959| RAB6; GTP binding	2e-94	CHR05V1|COORD:3887951..3891809| Ras GTPase H EGN_Mt060719 20060904 TIGR 3707.m00021
GmaAffx.33748.1.S1_at	AT1G61580.1	4e-76	CHR1V7|COORD:22724498..22726067| ARP2/RPL3B (ARABIDOPSIS RIBOSOMAL PROTEIN 2); structural constituent of ribosome	1e-76	CHR01V1|COORD:23544280..23547750| Translation factor E EGN_Mt060719 20060904 TIGR 3013.m00002
GmaAffx.84607.1.S1_at	AT5G51550.1	4e-94	CHR5V7|COORD:20957019..20958032| phosphate-responsive 1 family protein	3e-24	CHR04V1|COORD:22374132..22375412| Phosphate-induced protein 1 conserved region F EGN_Mt060719 20060904 TIGR 2075.m00019
GmaAffx.77359.1.S1_s_at	AT5G44400.1	3e-78	CHR5V7|COORD:17903592..17905298| FAD-binding domain-containing protein	7e-93	CHR08V1|COORD:7930532..7928580| FAD linked oxidase, N-terminal; Berberine/berberine-like F EGN_Mt060719 20060904 TIGR 2763.m00017
Gma.6545.1.S1_s_at	AT3G09820.1	1e-156	CHR3V7|COORD:3012127..3014629| ADK1 (ADENOSINE KINASE 1)	1e-164	CHR01V1|COORD:12000274..12003686| Adenosine kinase F EGN_Mt060719 20060904 TIGR 3350.m00008
Gma.4188.3.S1_a_at	AT5G65470.1	0	CHR5V7|COORD:26189658..26192130| similar to unknown protein [Arabidopsis thaliana] (TAIR:AT4G24530.1); similar to putative auxin growth promotor protein	0	CHR05V1|COORD:10982318..10977511| Hypothetical plant protein E EGN_Mt060719 20060904 TIGR 3833.m00022
Gma.11334.1.S1_a_at	AT4G34050.1	1e-121	CHR4V7|COORD:16310849..16311978| caffeoyl-CoA 3-O-methyltransferase, putative	1e-126	CHR04V1|COORD:23852360..23850703| O-methyltransferase, family 3 F EGN_Mt060719 20060904 TIGR 2298.m00020
Gma.6550.2.S1_s_at	AT5G54160.1	3e-51	CHR5V7|COORD:21999301..22001393| ATOMT1 (O-METHYLTRANSFERASE 1)	3e-64	CHR03V1|COORD:21867420..21860076| O-methyltransferase, family 2; Dimerisation F EGN_Mt060719 20060904 TIGR 2058.m00002
GmaAffx.93328.1.S1_at	AT5G44400.1	6e-49	CHR5V7|COORD:17903592..17905298| FAD-binding domain-containing protein	2e-67	CHR08V1|COORD:7930532..7928580| FAD linked oxidase, N-terminal; Berberine/berberine-like F EGN_Mt060719 20060904 TIGR 2763.m00017
Gma.17922.1.S1_at	AT3G28040.1	1e-44	CHR3V7|COORD:10436376..10439505| leucine-rich repeat transmembrane protein kinase, putative	4e-53	CHR07V1|COORD:4547799..4544252| Protein kinase E EGN_Mt060719 20060904 TIGR 2648.m00005
Gma.17805.1.A1_s_at	AT5G05340.1	5e-27	CHR5V7|COORD:1579143..1580820| peroxidase, putative	7e-47	CHR03V1|COORD:13891574..13889526| Haem peroxidase, plant/fungal/bacterial F EGN_Mt060719 20060904 TIGR 3054.m00014
GmaAffx.62924.1.S1_at	AT4G12910.1	1e-69	CHR4V7|COORD:7550612..7553048| SCPL20 (serine carboxypeptidase-like 20); serine carboxypeptidase	4e-80	CHR07V1|COORD:13970356..13963121| Peptidase S10, serine carboxypeptidase E EGN_Mt060719 20060904 TIGR 3673.m00004
Gma.4674.1.A1_at	AT5G27320.1	5e-13	CHR5V7|COORD:9629257..9630749| ATGID1C/GID1C (GA INSENSITIVE DWARF1C)	3e-12	CHR06V1|COORD:9784778..9783594| Esterase/lipase/thioesterase E EGN_Mt060719 20060904 TIGR 3607.m00017
GmaAffx.41397.1.S1_at	AT3G28180.1	3e-37	CHR3V7|COORD:10507347..10510304| ATCSLC04 (Cellulose synthase-like C4); transferase, transferring glycosyl groups	4e-34	CHR03V1|COORD:29026565..29023566| Glycosyl transferase, family 2 E EGN_Mt060719 20060904 TIGR 3741.m00005
GmaAffx.41521.1.S1_at	AT1G53920.1	9e-35	CHR1V7|COORD:20141393..20143305| GLIP5 (GDSL-motif lipase 5); carboxylic ester hydrolase	8e-58	CHR08V1|COORD:6130413..6128351| Lipolytic enzyme, G-D-S-L H EGN_Mt060719 20060904 TIGR 3024.m00004
Gma.16966.1.A1_at	AT3G17840.1	1e-09	CHR3V7|COORD:6106098..6108436| RLK902 (receptor-like kinase 902); ATP binding / kinase/ protein serine/threonine kinase	1e-23	CHR04V1|COORD:34455322..34452623| Protein kinase E EGN_Mt060719 20060904 TIGR 3326.m00014
Gma.2427.2.S1_a_at	AT4G22570.1	1e-56	CHR4V7|COORD:11882321..11885261| APT3 (ADENINE PHOSPHORIBOSYL TRANSFERASE 3); adenine phosphoribosyltransferase	1e-64	CHR05V1|COORD:2973226..2968777| Purine/pyrimidine phosphoribosyl transferase F EGN_Mt060719 20060904 TIGR 3794.m00010
GmaAffx.93198.1.S1_x_at	AT1G75780.1	4e-94	CHR1V7|COORD:28455039..28457263| TUB1 (tubulin beta-1 chain); structural molecule	1e-93	CHR03V1|COORD:33056438..33059714| Cell division protein FtsZ F EGN_Mt060719 20060904 TIGR 2318.m00011
GmaAffx.45957.1.S1_at	AT2G35760.1	2e-52	CHR2V7|COORD:15039138..15040173| integral membrane family protein	6e-11	CHR08V1|COORD:27698400..27699888| Protein of unknown function DUF588 F EGN_Mt060719 20060904 TIGR 2742.m00005
GmaAffx.93243.1.S1_s_at	AT5G12380.1	8e-98	CHR5V7|COORD:4009224..4010688| annexin, putative	1e-147	CHR08V1|COORD:8440441..8442423| Annexin E EGN_Mt060719 20060904 TIGR 2645.m00021
GmaAffx.76359.1.S1_at	AT1G71110.1	1e-69	CHR1V7|COORD:26821906..26824514| similar to unknown protein [Arabidopsis thaliana] (TAIR:AT2G12400.1); similar to H0306F03.12 [Oryza sativa (indica	2e-41	CHR03V1|COORD:27023979..27027746| hypothetical protein H EGN_Mt060719 20060904 TIGR 3819.m00006 IMGA|CU019604_24.3 hypothetical protein
GmaAffx.90459.1.A1_s_at	AT1G09780.1	1e-176	CHR1V7|COORD:3165552..3167814| 2,3-biphosphoglycerate-independent phosphoglycerate mutase, putative / phosphoglyceromutase, putative	0	CHR07V1|COORD:13019472..13024269| Phosphoglycerate mutase, 2,3-bisphosphoglycerate-independent E EGN_Mt060719 20060904 TIGR 2113.m00009
GmaAffx.68709.1.A1_at	AT1G71380.1	7e-32	CHR1V7|COORD:26903651..26905411| glycosyl hydrolase family 9 protein	8e-40	CHR03V1|COORD:1465476..1469540| Glycoside transferase, six-hairpin, subgroup E EGN_Mt060719 20060904 TIGR 3993.m00010
GmaAffx.1719.1.S1_s_at
Gma.11299.3.S1_a_at	AT5G28840.1	0	CHR5V7|COORD:10862476..10864028| GME (GDP-D-MANNOSE 3',5'-EPIMERASE); GDP-mannose 3,5-epimerase/ NAD binding / catalytic	6e-18	CHR01V1|COORD:19462502..19458003| NAD-binding site; Nucleotide sugar epimerase E EGN_Mt060719 20060904 TIGR 3131.m00009
Gma.11028.1.S1_s_at	AT5G14780.1	1e-171	CHR5V7|COORD:4777046..4779193| FDH (FORMATE DEHYDROGENASE); NAD binding / cofactor binding / oxidoreductase, acting on the CH-OH group of donors, NAD	1e-24	CHR04V1|COORD:580606..583832| D-isomer specific 2-hydroxyacid dehydrogenase, catalytic region F EGN_Mt060719 20060904 TIGR 2525.m00015
GmaAffx.93562.1.S1_at	AT4G34555.1	3e-52	CHR4V7|COORD:16504386..16505344| 40S ribosomal protein S25, putative	8e-50	CHR04V1|COORD:16668345..16671144| S25 ribosomal protein F EGN_Mt060719 20060904 TIGR 2942.m00028
Gma.16243.1.S1_s_at	AT2G36620.1	3e-75	CHR2V7|COORD:15357627..15358898| RPL24A (RIBOSOMAL PROTEIN L24); structural constituent of ribosome	5e-79	CHR01V1|COORD:12666693..12664500| Ribosomal protein L24E F EGN_Mt060719 20060904 TIGR 2693.m00020
Gma.2960.2.S1_at	AT1G12230.1	1e-107	CHR1V7|COORD:4148048..4150706| transaldolase, putative	1e-115	CHR08V1|COORD:21964180..21958482| Transaldolase E EGN_Mt060719 20060904 TIGR 3171.m00004
Gma.15564.2.S1_x_at	AT5G10170.1	0	CHR5V7|COORD:3187539..3190162| inositol-3-phosphate synthase, putative / myo-inositol-1-phosphate synthase, putative / MI-1-P synthase, putative	0	CHR03V1|COORD:20446250..20450008| Myo-inositol-1-phosphate synthase F EGN_Mt060719 20060904 TIGR 3752.m00015
Gma.15648.1.S1_s_at	AT5G54640.1	1e-62	CHR5V7|COORD:22213766..22214505| RAT5 (RESISTANT TO AGROBACTERIUM TRANSFORMATION 5); DNA binding	1e-64	CHR02V1|COORD:17826400..17827321| Histone H2A; Histone-fold E EGN_Mt060719 20060904 TIGR 2726.m00035
GmaAffx.15940.1.S1_at	AT1G12240.1	2e-50	CHR1V7|COORD:4153697..4157455| ATBETAFRUCT4/VAC-INV (VACUOLAR INVERTASE); beta-fructofuranosidase/ hydrolase, hydrolyzing O-glycosyl compounds	1e-36	CHR08V1|COORD:21948821..21945452| Sialidase E EGN_Mt060719 20060904 TIGR 3171.m00006
GmaAffx.21078.1.A1_at	AT5G01090.1	3e-09	CHR5V7|COORD:33054..34115| legume lectin family protein	5e-22	CHR04V1|COORD:3830856..3829498| Concanavalin A-like lectin/glucanase F EGN_Mt060719 20060904 TIGR 2124.m00021
Gma.6199.1.S1_at	AT5G66920.1	0	CHR5V7|COORD:26740189..26742596| SKS17 (SKU5 Similar 17); copper ion binding / oxidoreductase	0	CHR08V1|COORD:33248648..33252727| Multicopper oxidase, type 1 F EGN_Mt060719 20060904 TIGR 3451.m00016
GmaAffx.81688.1.S1_at	AT2G20360.1	1e-56	CHR2V7|COORD:8793151..8796179| catalytic/ coenzyme binding
GmaAffx.85140.1.S1_at	AT5G60920.1	3e-91	CHR5V7|COORD:24528692..24531158| COB (COBRA)	2e-41	CHR03V1|COORD:31484796..31482459| Phytochelatin synthetase-like conserved region; Carbohydrate-binding H EGN_Mt060719 20060904 TIGR 4035.m00016
GmaAffx.67228.1.S1_at	AT5G40530.1	1e-59	CHR5V7|COORD:16251779..16253328| similar to Protein of unknown function DUF691, methyltransferases-related [Medicago truncatula] (GB:ABE86909.1); contains Inter	1e-73	CHR02V1|COORD:14082845..14076146| Protein of unknown function DUF691, methyltransferases-related F EGN_Mt060719 20060904 TIGR 2221.m00011
GmaAffx.83373.1.S1_at	AT5G62940.1	2e-39	CHR5V7|COORD:25274409..25275730| Dof-type zinc finger domain-containing protein	6e-67	CHR03V1|COORD:16701778..16699667| Zinc finger, Dof-type E EGN_Mt060719 20060904 TIGR 3942.m00027
GmaAffx.3882.1.S1_at	AT1G51940.1	9e-65	CHR1V7|COORD:19299761..19302610| protein kinase family protein / peptidoglycan-binding LysM domain-containing protein	5e-19	CHR03V1|COORD:17188534..17193538| Protein kinase E EGN_Mt060719 20060904 TIGR 4033.m00012
GmaAffx.46538.1.S1_s_at	AT4G00100.1	3e-76	CHR4V7|COORD:37172..38123| ATRPS13A (RIBOSOMAL PROTEIN S13A); structural constituent of ribosome	2e-77	CHR05V1|COORD:2818946..2821697| S15/NS1, RNA-binding; Ribosomal S13S15 N-terminal F EGN_Mt060719 20060904 TIGR 3903.m00018
GmaAffx.91487.1.S1_at	AT1G07940.2	2e-85	CHR1V7|COORD:2463347..2464789| calmodulin binding / translation elongation factor	5e-88	CHR01V1|COORD:21993373..21991726| Protein synthesis factor, GTP-binding F EGN_Mt060719 20060904 TIGR 2161.m00015
Gma.2478.1.S1_at	AT5G48580.1	7e-56	CHR5V7|COORD:19713382..19714530| FKBP15-2 (FK506-binding protein 15 kD-2); FK506 binding / peptidyl-prolyl cis-trans isomerase	2e-63	CHR08V1|COORD:2152281..2156935| Peptidylprolyl isomerase, FKBP-type F EGN_Mt060719 20060904 TIGR 2312.m00008
GmaAffx.52791.2.S1_at	AT2G31900.1	1e-75	CHR2V7|COORD:13567837..13576700| XIF (Myosin-like protein XIF)	1e-112	CHR02V1|COORD:13954136..13957289| Dilute E EGN_Mt060719 20060904 TIGR 3179.m00003
GmaAffx.92687.1.S1_s_at	AT3G02560.1	1e-84	CHR3V7|COORD:542348..543175| 40S ribosomal protein S7 (RPS7B)	5e-98	CHR06V1|COORD:3939966..3936960| Ribosomal protein S7E E EGN_Mt060719 20060904 TIGR 3754.m00012
Gma.11299.3.S1_x_at	AT5G28840.1	9e-51	CHR5V7|COORD:10862476..10864028| GME (GDP-D-MANNOSE 3',5'-EPIMERASE); GDP-mannose 3,5-epimerase/ NAD binding / catalytic
Gma.2917.1.S1_at	AT2G42210.2	2e-59	CHR2V7|COORD:17597678..17598669| ATOEP16-3; protein translocase	7e-51	CHR07V1|COORD:15603279..15604567| Mitochondrial import inner membrane translocase, subunit Tim17/22 H EGN_Mt060719 20060904 TIGR 3466.m00026
Gma.10826.4.S1_at	AT1G18540.1	1e-106	CHR1V7|COORD:6377441..6378541| 60S ribosomal protein L6 (RPL6A)	1e-112	CHR03V1|COORD:22192367..22194809| Ribosomal protein L6E; Ribosomal protein L6, N-terminal F EGN_Mt060719 20060904 TIGR 2675.m00014
Gma.973.1.S1_a_at	AT3G13580.2	1e-115	CHR3V7|COORD:4433816..4435116| 60S ribosomal protein L7 (RPL7D)	1e-119	CHR02V1|COORD:9400552..9397848| Ribosomal protein L30 F EGN_Mt060719 20060904 TIGR 2868.m00001
GmaAffx.90915.1.S1_s_at	AT4G16720.1	1e-110	CHR4V7|COORD:9400178..9401337| 60S ribosomal protein L15 (RPL15A)	1e-110	CHR02V1|COORD:3056931..3058158| Ribosomal L23 and L15e, core E EGN_Mt060719 20060904 TIGR 2710.m00010
GmaAffx.90296.1.A1_s_at	AT5G23250.1	1e-147	CHR5V7|COORD:7830463..7832494| succinyl-CoA ligase (GDP-forming) alpha-chain, mitochondrial, putative / succinyl-CoA synthetase, alpha chain, putative /	1e-157	CHR06V1|COORD:14421026..14415980| Succinyl-CoA ligase, alpha subunit F EGN_Mt060719 20060904 TIGR 3208.m00012
GmaAffx.91720.1.S1_s_at	AT2G21870.1	1e-88	CHR2V7|COORD:9327536..9329698| Identical to Probable ATP synthase 24 kDa subunit, mitochondrial precursor (EC 3.6.3.14) [Arabidopsis Thaliana] (GB:Q9SJ12;GB:Q8L	1e-104	CHR04V1|COORD:25918548..25914606| mitochondrial ATP synthase precursor, putative F EGN_Mt060719 20060904 TIGR 3276.m00005
Gma.11072.1.S1_s_at	AT5G58710.1	4e-99	CHR5V7|COORD:23735066..23736721| ROC7 (rotamase CyP 7); peptidyl-prolyl cis-trans isomerase	4e-74	CHR03V1|COORD:15034277..15035668| Peptidyl-prolyl cis-trans isomerase, cyclophilin type E EGN_Mt060719 20060904 TIGR 2584.m00013 IMGA|CT967317_3.4
Gma.8075.2.S1_s_at	AT1G30510.1	3e-96	CHR1V7|COORD:10807132..10808966| ATRFNR2 (ROOT FNR 2); oxidoreductase	3e-35	CHR05V1|COORD:8006490..8009862| Flavoprotein pyridine nucleotide cytochrome reductase F EGN_Mt060719 20060904 TIGR 2735.m00018
Gma.16444.1.S1_a_at	AT1G20330.1	0	CHR1V7|COORD:7038958..7040043| SMT2 (STEROL METHYLTRANSFERASE 2)	0	CHR03V1|COORD:28063800..28062423| SAM (and some other nucleotide) binding motif F EGN_Mt060719 20060904 TIGR 4020.m00015
GmaAffx.1045.1.A1_at	AT3G57880.1	8e-83	CHR3V7|COORD:21442175..21444496| C2 domain-containing protein	7e-83	CHR07V1|COORD:15666102..15668618| C2 E EGN_Mt060719 20060904 TIGR 3244.m00018
Gma.13924.1.S1_at	AT1G42960.1	3e-11	CHR1V7|COORD:16128303..16129520| expressed protein localized to the inner membrane of the chloroplast.	2e-30	CHR05V1|COORD:8953432..8948703| hypothetical protein F EGN_Mt060719 20060904 TIGR 2181.m00023
Gma.5505.1.S1_a_at	AT1G13440.1	1e-169	CHR1V7|COORD:4608462..4610491| GAPC-2; glyceraldehyde-3-phosphate dehydrogenase	1e-177	CHR03V1|COORD:19596689..19593943| Glyceraldehyde-3-phosphate dehydrogenase, type I F EGN_Mt060719 20060904 TIGR 3915.m00010
Gma.15464.1.S1_a_at	AT1G08830.1	1e-72	CHR1V7|COORD:2827703..2829056| CSD1 (copper/zinc superoxide dismutase 1); copper, zinc superoxide dismutase	4e-77	CHR07V1|COORD:27950702..27947810| Superoxide dismutase, copper/zinc binding E EGN_Mt060719 20060904 TIGR 2203.m00017
Gma.940.1.A1_s_at	AT1G07830.1	7e-54	CHR1V7|COORD:2422546..2423389| ribosomal protein L29 family protein	3e-54	CHR05V1|COORD:4964031..4959017| Ribosomal protein L29; Alpha-helical ferredoxin; Mitochondrial 39-S ribosomal L47 E EGN_Mt060719 20060904 TIGR 3792.m00005
GmaAffx.90027.1.S1_s_at	AT1G11580.1	3e-36	CHR1V7|COORD:3888730..3890649| pectin methylesterase, putative	2e-89	CHR07V1|COORD:9200513..9198366| Pectinesterase; Pectinesterase inhibitor F EGN_Mt060719 20060904 TIGR 2083.m00013
GmaAffx.55342.1.S1_at	AT1G65560.1	8e-67	CHR1V7|COORD:24375271..24377336| allyl alcohol dehydrogenase, putative	8e-25	CHR02V1|COORD:20773911..20769601| Alcohol dehydrogenase superfamily, zinc-containing H EGN_Mt060719 20060904 TIGR 3373.m00007
GmaAffx.84296.2.S1_at	AT5G55230.1	6e-94	CHR5V7|COORD:22419942..22422408| ATMAP65-1 (MICROTUBULE-ASSOCIATED PROTEINS 65-1); microtubule binding	1e-101	CHR05V1|COORD:28856175..28860856| MAP65/ASE1; t-snare E EGN_Mt060719 20060904 TIGR 3877.m00031
Gma.7346.1.S1_at	AT2G44830.1	0	CHR2V7|COORD:18497473..18499854| protein kinase, putative	0	CHR02V1|COORD:6696168..6700527| Protein kinase F EGN_Mt060719 20060904 TIGR 2478.m00008
GmaAffx.75459.1.S1_s_at	AT2G28680.1	1e-102	CHR2V7|COORD:12310195..12311824| cupin family protein	1e-119	CHR04V1|COORD:15827752..15829433| Cupin region E EGN_Mt060719 20060904 TIGR 2934.m00027
GmaAffx.64151.1.S1_at	AT5G64410.1	4e-70	CHR5V7|COORD:25768147..25772200| ATOPT4 (oligopeptide transporter 4); oligopeptide transporter	1e-77	CHR02V1|COORD:2119820..2113342| Peptidase aspartic, active site; Oligopeptide transporter OPT superfamily E EGN_Mt060719 20060904 TIGR 2108.m00004
GmaAffx.92132.1.S1_s_at	AT1G72370.1	1e-112	CHR1V7|COORD:27246810..27248504| P40 (40S ribosomal protein SA); structural constituent of ribosome	1e-132	CHR03V1|COORD:22634723..22637160| Ribosomal protein S2, eukaryotic and archaeal form F EGN_Mt060719 20060904 TIGR 2498.m00011
Gma.15478.1.S1_x_at	AT1G02500.1	0	CHR1V7|COORD:519037..520218| SAM1 (S-adenosylmethionine synthetase 1); methionine adenosyltransferase	0	CHR08V1|COORD:28977806..28979918| S-adenosylmethionine synthetase E EGN_Mt060719 20060904 TIGR 3586.m00021
Gma.4001.1.S1_at	AT1G05570.1	1e-127	CHR1V7|COORD:1647879..1658676| CALS1 (CALLOSE SYNTHASE 1); transferase, transferring glycosyl groups	1e-133	CHR07V1|COORD:450237..440023| Glycosyl transferase, family 48 - 5prime partial E EGN_Mt060719 20060904 TIGR 3092.m00001
GmaAffx.77786.1.S1_at	AT5G52882.1	1e-98	CHR5V7|COORD:21451381..21455588| ATP binding / nucleoside-triphosphatase/ nucleotide binding	1e-95	CHR05V1|COORD:2106052..2111740| AAA ATPase, central region E EGN_Mt060719 20060904 TIGR 2457.m00013
Gma.8284.1.A1_at	AT1G65560.1	2e-49	CHR1V7|COORD:24375271..24377336| allyl alcohol dehydrogenase, putative	2e-25	CHR02V1|COORD:20784791..20781703| Alcohol dehydrogenase superfamily, zinc-containing F EGN_Mt060719 20060904 TIGR 3373.m00004
GmaAffx.83604.1.S1_at	AT3G52110.1	6e-14	CHR3V7|COORD:19334903..19336610| similar to Os03g0174200 [Oryza sativa (japonica cultivar-group)] (GB:NP_001049125.1); similar to conserved hypothetical	5e-30	CHR07V1|COORD:15926360..15927695| hypothetical protein E EGN_Mt060719 20060904 TIGR 2499.m00014
Gma.3061.1.S1_a_at	AT4G10920.1	9e-55	CHR4V7|COORD:6697890..6699099| KELP; DNA binding / transcription coactivator	9e-12	CHR03V1|COORD:23134217..23136448| Transcriptional coactivator p15 E EGN_Mt060719 20060904 TIGR 3740.m00028
Gma.584.2.S1_x_at	AT1G67430.1	1e-81	CHR1V7|COORD:25265872..25267290| 60S ribosomal protein L17 (RPL17B)	2e-88	CHR03V1|COORD:19267988..19270112| Ribosomal protein L22/L17, eukaryotic and archaeal form F EGN_Mt060719 20060904 TIGR 3951.m00014
Gma.11205.1.S1_a_at	AT4G15560.1	0	CHR4V7|COORD:8884216..8887252| CLA1 (CLOROPLASTOS ALTERADOS 1)	0	CHR08V1|COORD:27609332..27613593| Deoxyxylulose-5-phosphate synthase F EGN_Mt060719 20060904 TIGR 2742.m00029
GmaAffx.808.1.S1_at	AT1G69700.1	2e-56	CHR1V7|COORD:26224000..26225326| ATHVA22C (Arabidopsis thaliana HVA22 homologue C)	1e-55	CHR01V1|COORD:26186898..26188811| TB2/DP1 and HVA22 related protein F EGN_Mt060719 20060904 TIGR 2610.m00006
GmaAffx.73217.1.S1_at	AT3G61650.1	3e-99	CHR3V7|COORD:22823576..22825986| TUBG1 (GAMMA-TUBULIN); structural molecule	1e-99	CHR07V1|COORD:29726374..29721533| Tubulin E EGN_Mt060719 20060904 TIGR 2333.m00029
Down-regulated genes
GmaAffx.88128.1.S1_at	AT3G04240.1	4e-97	CHR3V7|COORD:1114194..1120729| SEC (SECRET AGENT); transferase, transferring glycosyl groups	1e-108	CHR01V1|COORD:15067924..15079344| Tetratricopeptide-like helical F EGN_Mt060719 20060904 TIGR 2621.m00014
GmaAffx.30492.1.S1_at	AT1G59610.1	1e-63	CHR1V7|COORD:21897078..21904445| ADL3 (ARABIDOPSIS DYNAMIN-LIKE 3)	7e-21	CHR08V1|COORD:1875284..1884673| Dynamin central region; Dynamin; Dynamin GTPase effector E EGN_Mt060719 20060904 TIGR 3658.m00021
Gma.4680.1.A1_s_at	AT2G02360.1	2e-60	CHR2V7|COORD:619698..620735| ATPP2-B10 (Phloem protein 2-B10)	2e-84	CHR01V1|COORD:15129676..15132924| Cyclin-like F-box; Galactose-binding like F EGN_Mt060719 20060904 TIGR 2621.m00027
Gma.7834.1.S1_at	AT2G39940.1	7e-55	CHR2V7|COORD:16679926..16682564| COI1 (CORONATINE INSENSITIVE 1); ubiquitin-protein ligase	2e-65	CHR03V1|COORD:15335036..15338241| Leucine-rich repeat, cysteine-containing subtype E EGN_Mt060719 20060904 TIGR 3947.m00021
Gma.8299.1.S1_at	AT3G17090.1	2e-90	CHR3V7|COORD:5826990..5829333| protein phosphatase 2C family protein / PP2C family protein	9e-75	CHR08V1|COORD:17912023..17917713| Protein phosphatase 2C F EGN_Mt060719 20060904 TIGR 2929.m00017
GmaAffx.85836.2.S1_at				3e-17	CHR01V1|COORD:20821573..20819830| Homeodomain-related - 5prime partial E EGN_Mt060719 20060904 TIGR 2425.m00001
GmaAffx.69066.1.S1_at	AT4G01510.1	6e-27	CHR4V7|COORD:642755..644190| ARV2	5e-36	CHR07V1|COORD:21678111..21674355| Arv1-like protein E EGN_Mt060719 20060904 TIGR 2282.m00011
GmaAffx.34613.1.S1_at
GmaAffx.86213.1.S1_at	AT5G19820.1	1e-48	CHR5V7|COORD:6695733..6701249| EMB2734 (EMBRYO DEFECTIVE 2734); lyase	1e-61	CHR07V1|COORD:19838345..19830738| HEAT - 5prime partial E EGN_Mt060719 20060904 TIGR 3456.m00005
Gma.1444.1.S1_at	AT5G21170.1	1e-96	CHR5V7|COORD:7205721..7208242| 5'-AMP-activated protein kinase beta-2 subunit, putative	1e-137	CHR05V1|COORD:27107386..27112930| 5-AMP-activated protein kinase, beta subunit, complex-interacting region F EGN_Mt060719 20060904 TIGR 2205.m00006
GmaAffx.67421.1.S1_at	AT5G42400.1	2e-68	CHR5V7|COORD:16971697..16977899| SET domain-containing protein (TXR7)	2e-22	CHR03V1|COORD:21017307..21026009| PWWP; Nuclear protein SET; SET-related region; Zinc finger, FYVE/PHD-type E EGN_Mt060719 20060904 TIGR 3804.m00004
Gma.6308.1.S1_at	AT3G13920.1	1e-150	CHR3V7|COORD:4592642..4594135| EIF4A1 (eukaryotic translation initiation factor 4A-1); ATP-dependent helicase	1e-150	CHR02V1|COORD:10156328..10160440| Helicase, C-terminal E EGN_Mt060719 20060904 TIGR 3614.m00005
GmaAffx.69612.1.S1_at	AT1G24490.1	0.0001	CHR1V7|COORD:8678846..8684954| ALB4 (ALBINA 4)	5e-39	CHR03V1|COORD:19770495..19776458| 60 kDa inner membrane insertion protein E EGN_Mt060719 20060904 TIGR 2102.m00023
Gma.2238.1.S1_at	AT3G55620.1	1e-126	CHR3V7|COORD:20645560..20647291| EMB1624 (EMBRYO DEFECTIVE 1624); translation initiation factor	1e-124	CHR06V1|COORD:9654593..9650322| Translation initiation factor IF6 F EGN_Mt060719 20060904 TIGR 2760.m00027
GmaAffx.7290.1.S1_at	AT5G13690.1	8e-13	CHR5V7|COORD:4415811..4420162| alpha-N-acetylglucosaminidase family / NAGLU family	2e-14	CHR03V1|COORD:6444321..6440551| Alpha-N-acetylglucosaminidase precursor , related E EGN_Mt060719 20060904 TIGR 3835.m00009
GmaAffx.49521.1.S1_at	AT5G65780.1	2e-54	CHR5V7|COORD:26333644..26335811| ATBCAT-5; branched-chain-amino-acid transaminase/ catalytic	6e-44	CHR05V1|COORD:4396662..4403772| Branched-chain amino acid aminotransferase II F EGN_Mt060719 20060904 TIGR 3893.m00018
GmaAffx.67117.1.S1_at	AT2G47620.1	9e-41	CHR2V7|COORD:19539104..19541321| ATSWI3A (Arabidopsis thaliana switching protein 3A); DNA binding	1e-68	CHR03V1|COORD:24113956..24119474| SWIRM; Homeodomain-related E EGN_Mt060719 20060904 TIGR 3944.m00012
GmaAffx.82851.1.S1_at	AT1G79000.1	2e-59	CHR1V7|COORD:29721826..29728859| HAC1 (P300/CBP acetyltransferase-related protein 2 gene); transcription cofactor	1e-62	CHR04V1|COORD:284638..295883| Zinc finger, TAZ-type; Zinc finger, ZZ-type; Transcriptional coactivation; Zinc finger, FYVE/PHD-type E EGN_Mt060719 20060904 TIG
GmaAffx.18569.1.S1_at	AT4G15180.1	1e-67	CHR4V7|COORD:8651999..8662178| SET domain-containing protein	3e-85	CHR02V1|COORD:21189608..21183817| Nuclear protein SET - 5prime partial E EGN_Mt060719 20060904 TIGR 3433.m00022
GmaAffx.22368.1.S1_at				2e-16	CHR02V1|COORD:6787342..6769719| HEAT E EGN_Mt060719 20060904 TIGR 2883.m00008
GmaAffx.57587.1.S1_at	AT5G45190.1	8e-27	CHR5V7|COORD:18295035..18297960| cyclin family protein	1e-84	CHR01V1|COORD:24952323..24945747| Cyclin, N-terminal E EGN_Mt060719 20060904 TIGR 2359.m00008
GmaAffx.92634.1.A1_at	AT5G41340.1	8e-88	CHR5V7|COORD:16555524..16557184| UBC4 (UBIQUITIN CONJUGATING ENZYME 4); ubiquitin-protein ligase	9e-80	CHR08V1|COORD:23517445..23523189| Ubiquitin-conjugating enzyme, E2 E EGN_Mt060719 20060904 TIGR 3513.m00017
Gma.2444.1.S1_at	AT4G35090.1	0	CHR4V7|COORD:16700942..16703220| CAT2 (CATALASE 2); catalase
Gma.15087.2.S1_at	AT4G28880.1	1e-162	CHR4V7|COORD:14251357..14254054| CKL3 (Casein Kinase I-like 3); casein kinase I/ kinase	1e-172	CHR04V1|COORD:31983739..31988021| Protein kinase E EGN_Mt060719 20060904 TIGR 3273.m00015
Gma.10728.1.A1_at	AT3G19080.1	4e-32	CHR3V7|COORD:6596088..6598673| SWIB complex BAF60b domain-containing protein	1e-46	CHR05V1|COORD:6086369..6081616| MDM2 oncoprotein H EGN_Mt060719 20060904 TIGR 4014.m00018
Gma.11315.1.S1_at	AT3G13460.1	0	CHR3V7|COORD:4385281..4388227| ECT2; protein binding	0	CHR04V1|COORD:27941494..27937404| YT521-B-like protein E EGN_Mt060719 20060904 TIGR 3122.m00015
Gma.10919.2.S1_at	AT2G36320.1	3e-50	CHR2V7|COORD:15236467..15236952| zinc finger (AN1-like) family protein	2e-68	CHR07V1|COORD:25182815..25184073| Zinc finger, AN1-type; Zinc finger, A20-type; Antihaemostatic protein F EGN_Mt060719 20060904 TIGR 3159.m00013
Gma.14057.1.S1_at	AT3G24200.1	1e-119	CHR3V7|COORD:8748102..8751582| monooxygenase	1e-144	CHR02V1|COORD:13013285..13024175| Aromatic-ring hydroxylase E EGN_Mt060719 20060904 TIGR 3670.m00030
Gma.17769.1.S1_at	AT1G32170.1	1e-118	CHR1V7|COORD:11575414..11577756| XTR4 (XYLOGLUCAN ENDOTRANSGLYCOSYLASE 4); hydrolase, acting on glycosyl bonds	1e-147	CHR05V1|COORD:9771110..9775054| Glycoside hydrolase, family 16; Xyloglucan endo-transglycosylase, C-terminal F EGN_Mt060719 20060904 TIGR 3940.m00023
GmaAffx.11053.1.A1_at	AT5G20990.1	2e-42	CHR5V7|COORD:7128739..7133399| B73 (CHLORATE RESISTANT 6); molybdenum ion binding	1e-52	CHR05V1|COORD:26755348..26746562| Molybdopterin binding domain E EGN_Mt060719 20060904 TIGR 3756.m00009
Gma.5381.1.S1_at	AT5G50320.1	0	CHR5V7|COORD:20498426..20502037| ELO3 (ELONGATA 3); N-acetyltransferase/ catalytic/ hydrogen ion transporting ATP synthase, rotational mechanism /
GmaAffx.85956.1.S1_at	AT4G22360.1	3e-46	CHR4V7|COORD:11807823..11809672| SWIB complex BAF60b domain-containing protein	8e-23	CHR05V1|COORD:6086369..6081616| MDM2 oncoprotein H EGN_Mt060719 20060904 TIGR 4014.m00018
Gma.5758.1.S1_at	AT5G57580.1	3e-92	CHR5V7|COORD:23332220..23334909| calmodulin-binding protein	1e-132	CHR08V1|COORD:31223369..31228024| Calmodulin binding protein-like E EGN_Mt060719 20060904 TIGR 3587.m00024
GmaAffx.79671.1.S1_at	AT2G36810.1	2e-22	CHR2V7|COORD:15432818..15443960| binding	6e-51	CHR07V1|COORD:24765735..24760206| hypothetical protein E EGN_Mt060719 20060904 TIGR 3025.m00005
Gma.17473.5.S1_a_at	AT3G55980.1	3e-27	CHR3V7|COORD:20787836..20789578| zinc finger (CCCH-type) family protein	3e-26	CHR03V1|COORD:14857191..14855493| Zinc finger, CCCH-type E EGN_Mt060719 20060904 TIGR 2491.m00003
Gma.11224.1.S1_x_at	AT3G07560.1	6e-55	CHR3V7|COORD:2411622..2413316| APM2/PEX13 (ABERRANT PEROXISOME MORPHOLOGY 2); protein binding	2e-70	CHR02V1|COORD:25843076..25839181| Glycine-rich protein, putative F EGN_Mt060719 20060904 TIGR 2601.m00003
Gma.10959.1.S1_a_at	AT5G01750.2	5e-75	CHR5V7|COORD:290031..291106| Identical to Protein At5g01750 [Arabidopsis Thaliana] (GB:Q9LZX1;GB:Q8LEK9); similar to unknown protein [Arabidopsis thaliana]	2e-99	CHR07V1|COORD:12625226..12627283| Protein of unknown function DUF567 F EGN_Mt060719 20060904 TIGR 2956.m00024
Gma.8550.1.S1_a_at	AT5G64610.1	0	CHR5V7|COORD:25845559..25847729| histone acetyltransferase, putative	1e-125	CHR03V1|COORD:33798607..33796225| MOZ/SAS-like protein E EGN_Mt060719 20060904 TIGR 3861.m00025
Gma.1997.1.S1_at	AT1G20110.1	1e-135	CHR1V7|COORD:6971545..6974569| zinc finger (FYVE type) family protein	2e-13	CHR08V1|COORD:6281235..6292702| Chaperonin Cpn60/TCP-1; Phosphatidylinositol-4-phosphate 5-kinase; Zinc finger, FYVE/PHD-type E EGN_Mt060719 20060904 TIGR 3228
GmaAffx.84294.1.S1_s_at	AT2G33510.1	2e-53	CHR2V7|COORD:14201271..14202549| similar to unknown protein [Arabidopsis thaliana] (TAIR:AT1G28070.1); similar to Humj1 [Humulus japonicus] (GB:AAP94213.1);	7e-72	CHR07V1|COORD:164461..165731| WW/Rsp5/WWP F EGN_Mt060719 20060904 TIGR 2724.m00024
Gma.5426.1.S1_at	AT5G04460.1	1e-54	CHR5V7|COORD:1260010..1263696| protein binding / zinc ion binding
GmaAffx.41708.1.S1_s_at	AT1G15530.1	4e-41	CHR1V7|COORD:5339956..5341926| receptor lectin kinase, putative	6e-32	CHR05V1|COORD:12809049..12806989| Protein kinase; Concanavalin A-like lectin/glucanase H EGN_Mt060719 20060904 TIGR 3875.m00021
Gma.349.2.S1_at	AT5G04500.1	9e-72	CHR5V7|COORD:1283605..1286156| glycosyltransferase family protein 47	1e-14	CHR00V1|COORD:13608231..13612887| Exostosin-1a , related E EGN_Mt060719 20060904 TIGR 3155.m00035
Gma.15165.2.S1_at	AT1G24706.1	2e-55	CHR1V7|COORD:8742196..8755229| similar to DEAD box RNA helicase, putative [Arabidopsis thaliana] (TAIR:AT1G20920.1); similar to F5A9.21, related [Medicago	3e-87	CHR04V1|COORD:33376083..33367207| Eukaryotic DNA topoisomerases I, dispensable insert E EGN_Mt060719 20060904 TIGR 2479.m00017
GmaAffx.73517.1.A1_at	AT3G51640.1	7e-09	CHR3V7|COORD:19165321..19168113| similar to unknown protein [Arabidopsis thaliana] (TAIR:AT3G51650.1); similar to Os11g0113200 [Oryza sativa (japonica
Gma.5237.1.S1_at	AT3G55960.1	1e-113	CHR3V7|COORD:20771776..20773871| NLI interacting factor (NIF) family protein	1e-107	CHR03V1|COORD:14904301..14907375| NLI interacting factor E EGN_Mt060719 20060904 TIGR 3897.m00020
GmaAffx.82754.1.S1_at	AT4G38360.2	6e-83	CHR4V7|COORD:17967383..17969792| similar to unknown protein [Arabidopsis thaliana] (TAIR:AT1G77220.1); similar to MAP kinase activating protein-like [Oryza	6e-93	CHR03V1|COORD:31088343..31094014| Protein of unknown function E EGN_Mt060719 20060904 TIGR 3844.m00011
Gma.7239.1.S1_at	AT1G17720.1	4e-48	CHR1V7|COORD:6093942..6098058| ATB BETA (Arabidopsis thaliana serine/threonine protein phosphatase 2A 55 kDa regulatory subunit B beta isofor); nucleotide bindi	3e-56	CHR02V1|COORD:25314604..25307163| WD40-like E EGN_Mt060719 20060904 TIGR 3408.m00015
GmaAffx.17019.1.S1_at	AT5G27030.1	4e-70	CHR5V7|COORD:9508916..9515266| TPR3 (TOPLESS-RELATED 3)	3e-80	CHR07V1|COORD:28811818..28820252| Lissencephaly type-1-like homology motif; CTLH, C-terminal to LisH motif; Quinoprotein amine dehydrogenase, beta chain-like;
GmaAffx.57983.1.S1_at
GmaAffx.88112.3.S1_at	AT3G09180.1	5e-39	CHR3V7|COORD:2819283..2821101| similar to Os01g0263500 [Oryza sativa (japonica cultivar-group)] (GB:NP_001042658.1); contains domain SUBFAMILY NOT NAMED
Gma.4846.1.S1_at	AT1G53320.1	1e-153	CHR1V7|COORD:19894905..19897097| AtTLP7 (TUBBY LIKE PROTEIN 7); phosphoric diester hydrolase/ transcription factor	1e-175	CHR02V1|COORD:16548538..16543888| Tubby; Cyclin-like F-box F EGN_Mt060719 20060904 TIGR 3040.m00016
GmaAffx.93627.1.S1_s_at	AT5G18620.2	7e-94	CHR5V7|COORD:6196192..6202060| CHR17 (CHROMATIN REMODELING FACTOR17); DNA-dependent ATPase	1e-101	CHR02V1|COORD:5256493..5262269| SNF2-related; ATP-requiring DNA helicase RecQ; Homeodomain-related E EGN_Mt060719 20060904 TIGR 3669.m00014
Gma.1942.1.S1_s_at	AT5G16110.1	2e-31	CHR5V7|COORD:5261174..5262671| similar to unknown protein [Arabidopsis thaliana] (TAIR:AT3G02555.1); similar to hypothetical protein [Cleome spinosa]	5e-59	CHR06V1|COORD:16086268..16088208| hypothetical protein F EGN_Mt060719 20060904 TIGR 3668.m00008
Gma.16165.1.S1_at	AT3G15010.1	4e-10	CHR3V7|COORD:5052851..5054065| RNA recognition motif (RRM)-containing protein
Gma.2386.1.S1_a_at	AT3G59690.1	2e-88	CHR3V7|COORD:22060549..22062456| IQD13 (IQ-domain 13); calmodulin binding	1e-156	CHR04V1|COORD:25219964..25224857| IQ calmodulin-binding region F EGN_Mt060719 20060904 TIGR 3381.m00001
Gma.3543.1.S1_at	AT1G44350.1	1e-162	CHR1V7|COORD:16837189..16840641| ILL6 (IAA-leucine resistant (ILR)-like gene 6); metallopeptidase	0	CHR00V1|COORD:5558219..5550199| Peptidase M20 F EGN_Mt060719 20060904 TIGR 2460.m00006
GmaAffx.28102.1.S1_at	AT1G20575.1	2e-67	CHR1V7|COORD:7126977..7128667| dolichyl-phosphate beta-D-mannosyltransferase, putative / dolichol-phosphate mannosyltransferase, putative /
Gma.16641.2.S1_at	AT4G16780.1	8e-45	CHR4V7|COORD:9449310..9450623| ATHB-2 (Homeobox-leucine zipper protein HAT4); DNA binding / transcription factor	8e-50	CHR08V1|COORD:22569952..22571587| Leucine zipper, homeobox-associated; HD-ZIP protein, N-terminal; Homeodomain-related F EGN_Mt060719 20060904 TIGR
GmaAffx.72800.2.S1_at	AT3G55320.1	2e-67	CHR3V7|COORD:20518368..20524370| PGP20 (P-GLYCOPROTEIN 20); ATPase, coupled to transmembrane movement of substances	5e-32	CHR05V1|COORD:10129797..10138661| Cyclic peptide transporter E EGN_Mt060719 20060904 TIGR 3765.m00006
GmaAffx.67470.3.S1_at	AT3G51000.1	1e-49	CHR3V7|COORD:18956239..18957480| epoxide hydrolase, putative	5e-42	CHR07V1|COORD:28562696..28569002| Alpha/beta hydrolase fold H EGN_Mt060719 20060904 TIGR 3409.m00012
Gma.17257.2.S1_at	AT2G29950.1	1e-19	CHR2V7|COORD:12774867..12775244| similar to ELF4 (EARLY FLOWERING 4) [Arabidopsis thaliana] (TAIR:AT2G40080.1); similar to early flowering 4 [Mesembryanthemum	4e-24	CHR03V1|COORD:15037033..15036300| Protein of unknown function DUF1313 F EGN_Mt060719 20060904 TIGR 2584.m00012 IMGA|CT967317_6.4 Protein of unknown
Gma.13987.1.A1_at
Gma.6984.3.S1_a_at	AT5G13020.1	1e-107	CHR5V7|COORD:4129694..4132092| emsy N terminus domain-containing protein / ENT domain-containing protein	1e-113	CHR02V1|COORD:12981759..12987023| ENT F EGN_Mt060719 20060904 TIGR 3670.m00020
Gma.7014.2.S1_a_at	AT1G15740.1	1e-160	CHR1V7|COORD:5411504..5414539| leucine-rich repeat family protein	0	CHR08V1|COORD:26947343..26958734| Leucine-rich repeat; Leucine-rich repeat, cysteine-containing subtype F EGN_Mt060719 20060904 TIGR 2518.m00010
Gma.10919.3.S1_x_at	AT2G36320.1	8e-47	CHR2V7|COORD:15236467..15236952| zinc finger (AN1-like) family protein	8e-65	CHR07V1|COORD:25182815..25184073| Zinc finger, AN1-type; Zinc finger, A20-type; Antihaemostatic protein F EGN_Mt060719 20060904 TIGR 3159.m00013
GmaAffx.42257.2.S1_at	AT4G12780.1	2e-73	CHR4V7|COORD:7514387..7516652| auxilin-related	2e-69	CHR03V1|COORD:23183019..23187794| Heat shock protein DnaJ, N-terminal E EGN_Mt060719 20060904 TIGR 2467.m00007
GmaAffx.79099.1.S1_at	AT1G63490.1	4e-23	CHR1V7|COORD:23548603..23555611| transcription factor jumonji (jmjC) domain-containing protein	1e-115	CHR05V1|COORD:2344886..2353911| EGF-like; Four-helical cytokine; Zinc finger, FYVE/PHD-type E EGN_Mt060719 20060904 TIGR 3923.m00001
Gma.8238.1.S1_at	AT5G63620.1	4e-62	CHR5V7|COORD:25483606..25485522| oxidoreductase, zinc-binding dehydrogenase family protein	1e-72	CHR04V1|COORD:30304765..30301650| Alcohol dehydrogenase superfamily, zinc-containing F EGN_Mt060719 20060904 TIGR 2855.m00019
GmaAffx.88368.1.S1_at	AT3G50670.1	4e-85	CHR3V7|COORD:18837457..18840473| U1-70K (SPLICEOSOMAL PROTEIN U1A); RNA binding	2e-94	CHR08V1|COORD:19355489..19361034| RNA-binding region RNP-1 (RNA recognition motif) F EGN_Mt060719 20060904 TIGR 2833.m00005
GmaAffx.41149.1.S1_at	AT3G10030.1	4e-32	CHR3V7|COORD:3092282..3094836| aspartate/glutamate/uridylate kinase family protein	4e-53	CHR01V1|COORD:12625072..12620653| Homeodomain-like; Uridylate kinase E EGN_Mt060719 20060904 TIGR 2693.m00011
GmaAffx.42023.1.S1_at	AT5G19330.1	2e-94	CHR5V7|COORD:6508097..6512703| armadillo/beta-catenin repeat family protein / BTB/POZ domain-containing protein	1e-111	CHR01V1|COORD:24979782..24983365| Armadillo - 3prime partial E EGN_Mt060719 20060904 TIGR 2359.m00001
Gma.7662.2.S1_at	AT5G43430.1	3e-51	CHR5V7|COORD:17470884..17472339| ETFBETA; electron carrier	2e-08	CHR03V1|COORD:23345079..23345356| Electron transfer flavoprotein beta-subunit H EGN_Mt060719 20060904 TIGR 3808.m00019
GmaAffx.57427.2.S1_at	AT2G45620.1	1e-128	CHR2V7|COORD:18800017..18802824| nucleotidyltransferase family protein	2e-31	CHR02V1|COORD:26003372..26000229| PAP/25A core; PAP/25A-associated H EGN_Mt060719 20060904 TIGR 2409.m00030
Gma.15887.1.S1_at	AT1G55340.1	7e-33	CHR1V7|COORD:20656271..20657135| similar to unknown protein [Arabidopsis thaliana] (TAIR:AT3G03880.1); similar to unknown protein [Oryza sativa (japonica	4e-23	CHR08V1|COORD:16188483..16186686| Protein of unknown function DUF1639 H EGN_Mt060719 20060904 TIGR 3589.m00013
GmaAffx.84003.1.S1_at	AT5G48230.2	2e-44	CHR5V7|COORD:19569796..19572348| ACAT2/EMB1276 (ACETOACETYL-COA THIOLASE 2, EMBRYO DEFECTIVE 1276); acetyl-CoA C-acetyltransferase	2e-08	CHR04V1|COORD:4879776..4884966| Thiolase F EGN_Mt060719 20060904 TIGR 2163.m00022
GmaAffx.22791.1.S1_at	AT2G25930.1	1e-08	CHR2V7|COORD:11066537..11070256| ELF3 (EARLY FLOWERING 3)
GmaAffx.65262.1.S1_at	AT5G46410.1	8e-07	CHR5V7|COORD:18843234..18845383| NLI interacting factor (NIF) family protein	8e-11	CHR02V1|COORD:12481480..12471550| NLI interacting factor E EGN_Mt060719 20060904 TIGR 2546.m00013
GmaAffx.79996.4.S1_at	AT2G26350.1	6e-25	CHR2V7|COORD:11224845..11227493| PEX10 (peroxin 10); protein binding / zinc ion binding	1e-12	CHR01V1|COORD:3925061..3930627| Pex2 / Pex12, N-terminal H EGN_Mt060719 20060904 TIGR 3065.m00005
GmaAffx.16625.2.A1_at	AT1G32810.2	4e-48	CHR1V7|COORD:11881790..11885823| protein binding / zinc ion binding
Gma.17487.1.S1_a_at	AT3G56680.1	4e-92	CHR3V7|COORD:21002516..21004425| nucleic acid binding	1e-158	CHR07V1|COORD:21411352..21416000| Single-stranded nucleic acid binding R3H F EGN_Mt060719 20060904 TIGR 3645.m00010
GmaAffx.58497.1.S1_at	AT3G14270.1	8e-87	CHR3V7|COORD:4754631..4761192| phosphatidylinositol-4-phosphate 5-kinase family protein	1e-114	CHR08V1|COORD:6281235..6292702| Chaperonin Cpn60/TCP-1; Phosphatidylinositol-4-phosphate 5-kinase; Zinc finger, FYVE/PHD-type E EGN_Mt060719 20060904 TIGR 3228
Gma.1547.2.S1_a_at	AT1G56300.1	1e-56	CHR1V7|COORD:21082687..21083833| DNAJ heat shock N-terminal domain-containing protein	7e-72	CHR07V1|COORD:28854980..28853558| Glycoside hydrolase, family 11; Heat shock protein DnaJ, N-terminal E EGN_Mt060719 20060904 TIGR 3214.m00007
GmaAffx.78028.2.S1_at	AT1G32200.1	1e-43	CHR1V7|COORD:11602203..11604981| ATS1 (ACYLTRANSFERASE 1)	8e-56	CHR05V1|COORD:9846464..9838382| Phospholipid/glycerol acyltransferase F EGN_Mt060719 20060904 TIGR 3940.m00008
Gma.11203.1.S1_a_at	AT2G38470.1	1e-92	CHR2V7|COORD:16115554..16117617| WRKY33 (WRKY DNA-binding protein 33); transcription factor	1e-141	CHR05V1|COORD:21712687..21708931| DNA-binding WRKY E EGN_Mt060719 20060904 TIGR 3724.m00037
GmaAffx.1828.1.S1_at
Gma.15407.3.A1_at	AT4G25500.2	5e-48	CHR4V7|COORD:13026083..13027253| ATRSP35 (Arabidopsis thaliana arginine/serine-rich splicing factor 35); RNA binding	5e-11	CHR08V1|COORD:27603574..27607039| RNA-binding region RNP-1 (RNA recognition motif) E EGN_Mt060719 20060904 TIGR 2742.m00030
GmaAffx.79131.1.S1_at	AT3G23900.1	3e-70	CHR3V7|COORD:8631948..8635859| RNA recognition motif (RRM)-containing protein	5e-05	CHR02V1|COORD:12948362..12955049| Zinc finger, CCCH-type E EGN_Mt060719 20060904 TIGR 3670.m00010
Gma.17976.2.S1_a_at	AT5G52040.1	7e-88	CHR5V7|COORD:21148307..21150544| ATRSP41 (Arabidopsis thaliana arginine/serine-rich splicing factor 41); RNA binding	2e-12	CHR07V1|COORD:28648271..28651443| RNA-binding region RNP-1 (RNA recognition motif) E EGN_Mt060719 20060904 TIGR 2535.m00007
Gma.13643.1.A1_at
GmaAffx.42058.1.S1_at	AT1G61040.1	4e-78	CHR1V7|COORD:22487482..22489413| VIP5 (VERNALIZATION INDEPENDENCE 5)	3e-77	CHR07V1|COORD:24027230..24025349| Plus-3 - 5prime partial H EGN_Mt060719 20060904 TIGR 2223.m00001
Gma.9071.1.S1_at
GmaAffx.89425.1.S1_at				4e-24	CHR04V1|COORD:609875..609249| hypothetical protein I EGN_Mt060719 20060904 TIGR 3279.m00001
Gma.8185.1.A1_at
Gma.2702.3.S1_a_at	AT5G13180.1	2e-82	CHR5V7|COORD:4196646..4197580| ANAC083 (Arabidopsis NAC domain containing protein 83); transcription factor	2e-89	CHR07V1|COORD:75003..76638| No apical meristem (NAM) protein F EGN_Mt060719 20060904 TIGR 2724.m00005
Gma.8797.1.A1_at	AT1G54200.1	6e-23	CHR1V7|COORD:20239522..20240622| similar to unknown protein [Arabidopsis thaliana] (TAIR:AT3G13980.1); similar to Os03g0175800 [Oryza sativa (japonica	1e-16	CHR03V1|COORD:25975502..25976759| Putative serine rich protein, related E EGN_Mt060719 20060904 TIGR 3996.m00021
GmaAffx.19561.1.S1_at	AT1G24300.1	7e-14	CHR1V7|COORD:8614504..8620409| GYF domain-containing protein
Gma.3712.1.S1_s_at	AT3G48530.1	1e-158	CHR3V7|COORD:17998544..18000577| CBS domain-containing protein	0	CHR08V1|COORD:22852951..22850122| CBS E EGN_Mt060719 20060904 TIGR 3603.m00021
Gma.7013.1.S1_a_at	AT5G20090.1	4e-32	CHR5V7|COORD:6787248..6788002| similar to unknown protein [Arabidopsis thaliana] (TAIR:AT4G14695.1); similar to unknown protein [Arabidopsis thaliana]	1e-13	CHR02V1|COORD:7105787..7102602| Protein of unknown function UPF0041 F EGN_Mt060719 20060904 TIGR 2871.m00005
GmaAffx.20830.2.S1_at	AT1G22770.1	9e-17	CHR1V7|COORD:8062387..8067436| GI (GIGANTEA)	5e-21	CHR01V1|COORD:23745354..23736237| GIGANTEA protein. (exp=-1; wgp=0; c, putative F EGN_Mt060719 20060904 TIGR 2820.m00020
Gma.13196.2.S1_a_at	AT2G27730.1	5e-23	CHR2V7|COORD:11827133..11827944| Identical to Unknown mitochondrial protein At2g27730 [Arabidopsis Thaliana] (GB:Q9ZUX4;GB:Q8LBD1); similar to Os09g0568900 [Ory
GmaAffx.88549.1.S1_at	AT5G56140.1	1e-40	CHR5V7|COORD:22742688..22745158| KH domain-containing protein	7e-58	CHR03V1|COORD:1529724..1535225| KH, type 1 E EGN_Mt060719 20060904 TIGR 3993.m00027
Gma.14653.2.S1_a_at	AT1G12780.1	1e-163	CHR1V7|COORD:4356122..4358118| UGE1 (UDP-D-glucose/UDP-D-galactose 4-epimerase 1); UDP-glucose 4-epimerase/ protein dimerization	1e-119	CHR05V1|COORD:1716093..1712172| NAD-dependent epimerase/dehydratase F EGN_Mt060719 20060904 TIGR 2494.m00011
GmaAffx.62742.1.S1_at	AT1G29400.1	3e-23	CHR1V7|COORD:10290379..10293682| AML5 (ARABIDOPSIS MEI2-LIKE PROTEIN 5); RNA binding	4e-38	CHR02V1|COORD:12575970..12569461| RNA-binding region RNP-1 (RNA recognition motif); RNA recognition motif 2 E EGN_Mt060719 20060904 TIGR 3267.m00002
GmaAffx.78964.1.S1_at	AT3G52660.1	5e-67	CHR3V7|COORD:19533576..19535713| RNA recognition motif (RRM)-containing protein	2e-80	CHR07V1|COORD:1572787..1582115| RNA-binding region RNP-1 (RNA recognition motif) E EGN_Mt060719 20060904 TIGR 3211.m00006
Gma.1202.1.S1_s_at	AT1G11260.1	0	CHR1V7|COORD:3777460..3780133| STP1 (SUGAR TRANSPORTER 1); carbohydrate transporter/ sugar porter	0	CHR04V1|COORD:21867931..21864812| General substrate transporter F EGN_Mt060719 20060904 TIGR 2697.m00011
GmaAffx.71361.1.S1_at	AT1G09090.2	5e-91	CHR1V7|COORD:2932745..2936497| ATRBOHB (RESPIRATORY BURST OXIDASE HOMOLOG B); FAD binding / calcium ion binding / iron ion binding / oxidoreductase	1e-110	CHR01V1|COORD:17538639..17542131| Calcium-binding EF-hand; Ferric reductase-like transmembrane component E EGN_Mt060719 20060904 TIGR 3329.m00007
Gma.7533.2.A1_s_at	AT1G68020.2	5e-75	CHR1V7|COORD:25501156..25503904| ATTPS6 (Arabidopsis thaliana trehalose phosphatase/synthase 6); trehalose-phosphatase	3e-56	CHR04V1|COORD:20041845..20036723| Glycosyl transferase, family 20; Trehalose-phosphatase E EGN_Mt060719 20060904 TIGR 2336.m00007
GmaAffx.87757.3.S1_x_at	AT3G46130.1	2e-59	CHR3V7|COORD:16956418..16957361| MYB111 (myb domain protein 111); DNA binding / transcription factor	4e-65	CHR02V1|COORD:24244261..24242882| Homeodomain-related E EGN_Mt060719 20060904 TIGR 2406.m00012
Gma.6392.1.S1_at	AT3G14270.1	1e-125	CHR3V7|COORD:4754631..4761192| phosphatidylinositol-4-phosphate 5-kinase family protein	1e-138	CHR08V1|COORD:6281235..6292702| Chaperonin Cpn60/TCP-1; Phosphatidylinositol-4-phosphate 5-kinase; Zinc finger, FYVE/PHD-type E EGN_Mt060719 20060904 TIGR 3228
Gma.3065.1.S1_s_at	AT4G30780.1	6e-12	CHR4V7|COORD:14990529..14992861| similar to unknown protein [Arabidopsis thaliana] (TAIR:AT2G24100.1); similar to hypothetical protein MtrDRAFT_AC126784g9v2	8e-12	CHR08V1|COORD:32190416..32194290| hypothetical protein E EGN_Mt060719 20060904 TIGR 2170.m00015
Gma.12424.1.S1_s_at	AT3G27010.1	3e-70	CHR3V7|COORD:9959047..9959991| AT-TCP20 (Arabidopsis thaliana teosinte branched 1, cycloidea, PCF (TCP)-domain family protein 20); transcription factor	2e-30	CHR01V1|COORD:26171970..26173562| TCP transcription factor E EGN_Mt060719 20060904 TIGR 2610.m00003
GmaAffx.85403.1.S1_at	AT2G37840.1	1e-77	CHR2V7|COORD:15859056..15863125| protein kinase family protein	8e-40	CHR03V1|COORD:22541855..22544042| Protein kinase E EGN_Mt060719 20060904 TIGR 2393.m00023
Gma.7871.2.S1_s_at	AT5G56550.1	9e-24	CHR5V7|COORD:22913073..22913728| similar to unknown protein [Arabidopsis thaliana] (TAIR:AT4G26288.1); similar to Os02g0684400 [Oryza sativa (japonica	8e-39	CHR04V1|COORD:31748181..31749253| hypothetical protein F EGN_Mt060719 20060904 TIGR 3127.m00027
GmaAffx.70742.2.S1_at	AT2G25730.1	6e-70	CHR2V7|COORD:10963829..10979807| binding / heme binding	7e-96	CHR03V1|COORD:29690056..29681471| zinc finger, FYVE domain containing 26, related E EGN_Mt060719 20060904 TIGR 2201.m00016
GmaAffx.43424.1.S1_at	AT5G03415.1	1e-81	CHR5V7|COORD:842841..845199| DPB	1e-101	CHR04V1|COORD:18532396..18536074| Transcription factor E2F/dimerisation partner (TDP) E EGN_Mt060719 20060904 TIGR 2485.m00002
Gma.11154.3.S1_a_at	AT1G64970.1	1e-123	CHR1V7|COORD:24138000..24139656| G-TMT (GAMMA-TOCOPHEROL METHYLTRANSFERASE)	4e-13	CHR03V1|COORD:28063800..28062423| SAM (and some other nucleotide) binding motif F EGN_Mt060719 20060904 TIGR 4020.m00015
GmaAffx.91600.1.S1_at	AT2G38310.1	2e-54	CHR2V7|COORD:16057329..16057952| similar to unknown protein [Arabidopsis thaliana] (TAIR:AT5G05440.1); similar to hypothetical protein [Nicotiana tabacum]	1e-74	CHR03V1|COORD:14365688..14366629| Bet v I allergen E EGN_Mt060719 20060904 TIGR 3694.m00002
GmaAffx.65255.1.A1_at	AT1G76990.3	1e-45	CHR1V7|COORD:28938281..28940073| ACR3 (ACT Domain Repeat 3)	5e-38	CHR07V1|COORD:4726014..4729663| Amino acid-binding ACT F EGN_Mt060719 20060904 TIGR 3445.m00025
