# Supplementary material for: Transcriptional profiling of root-knot nematode induced feeding sites in cowpea (Vigna unguiculata L. Walp.) using a soybean genome array
Source: BMC Genomics. 2010 Aug 19;11:480. doi: 10.1186/1471-2164-11-480 (PMC2996976; doi:10.1186/1471-2164-11-480)
Supplement: Additional file 7 — Genes passing 1.5-fold filter in infected Rk compared to the infected null-Rk (3 days post-inoculation). [file 1471-2164-11-480-S7.XLS]

## Sheet: ANNOT_1.5UP_INFRES_INFSUS_3DPI
Additional file 7
Genes passing 1.5 fold filter in infected Rk compared to the infected null-Rk (3 days post-inoculation)
Up-regulated in infected Rk compared to infected null-Rk
Input Probe Set	Arabidopsis Accn	Arabidopsis E-Score	Arabidopsis Chr/ Description	Medicago E-Score	Medicago Chr/Description
Gma.8441.1.S1_at	AT2G40370.1	0	CHR2V7|COORD:16865270..16867671| LAC5 (laccase 5); copper ion binding / oxidoreductase	0	CHR03V1|COORD:13741909..13737622| Copper-resistance protein CopA E EGN_Mt060719 20060904 TIGR 2911.m00009
GmaAffx.89786.1.A1_s_at	AT2G40070.1	0.0001	CHR2V7|COORD:16735456..16738238| similar to proline-rich family protein [Arabidopsis thaliana] (TAIR:AT3G09000.1); similar to Os01g0141900 [Oryza	4e-43	CHR05V1|COORD:17783074..17782745| hypothetical protein L EGN_Mt060719 20060904 TIGR 2071.m00067
Gma.4014.2.S1_s_at	AT5G08130.1	2e-58	CHR5V7|COORD:2606656..2608653| BIM1 (BES1-interacting Myc-like protein 1); DNA binding / transcription factor	4e-34	CHR07V1|COORD:2610859..2604508| Helix-loop-helix DNA-binding E EGN_Mt060719 20060904 TIGR 3493.m00022
GmaAffx.74115.1.S1_at	AT1G74760.1	1e-103	CHR1V7|COORD:28093356..28094608| zinc finger (C3HC4-type RING finger) family protein	2e-84	CHR06V1|COORD:15707449..15716609| Zinc finger, RING-type; EGF-like; Zinc finger, CHY-type; Hemerythrin HHE cation binding region E EGN_Mt060719 20060904 TIGR
Down-regulated in infected Rk compared to infected null-Rk
GmaAffx.33259.1.S1_at	AT3G14260.1	2e-22	CHR3V7|COORD:4747993..4748786| similar to unknown protein [Arabidopsis thaliana] (TAIR:AT1G53870.1); similar to unknown protein [Arabidopsis thaliana]	3e-22	CHR08V1|COORD:6267108..6265990| Protein of unknown function DUF567 F EGN_Mt060719 20060904 TIGR 3649.m00021
GmaAffx.91067.1.S1_s_at	AT4G17900.1	1e-93	CHR4V7|COORD:9946059..9947710| zinc-binding family protein	1e-116	CHR08V1|COORD:15054599..15051306| Zinc finger, B-box E EGN_Mt060719 20060904 TIGR 2796.m00018
Gma.11154.3.S1_a_at	AT1G64970.1	1e-123	CHR1V7|COORD:24138000..24139656| G-TMT (GAMMA-TOCOPHEROL METHYLTRANSFERASE)	4e-13	CHR03V1|COORD:28063800..28062423| SAM (and some other nucleotide) binding motif F EGN_Mt060719 20060904 TIGR 4020.m00015
Gma.11316.1.S1_a_at	AT4G35750.1	3e-89	CHR4V7|COORD:16940870..16941679| Rho-GTPase-activating protein-related	1e-100	CHR05V1|COORD:8439599..8441221| Cellular retinaldehyde-binding/triple function, C-terminal F EGN_Mt060719 20060904 TIGR 3795.m00017
Gma.3712.1.S1_s_at	AT3G48530.1	1e-158	CHR3V7|COORD:17998544..18000577| CBS domain-containing protein	0	CHR08V1|COORD:22852951..22850122| CBS E EGN_Mt060719 20060904 TIGR 3603.m00021
Gma.10852.1.S1_a_at	AT1G03130.1	9e-82	CHR1V7|COORD:753528..754142| PSAD-2 (photosystem I subunit D-2)	1e-96	CHR05V1|COORD:515311..516180| Photosystem I protein PsaD F EGN_Mt060719 20060904 TIGR 2586.m00016
Gma.349.2.S1_at	AT5G04500.1	9e-72	CHR5V7|COORD:1283605..1286156| glycosyltransferase family protein 47	1e-14	CHR00V1|COORD:13608231..13612887| Exostosin-1a , related E EGN_Mt060719 20060904 TIGR 3155.m00035
GmaAffx.86613.2.S1_at	AT3G62950.1	8e-40	CHR3V7|COORD:23277278..23277589| glutaredoxin family protein	1e-34	CHR02V1|COORD:5234545..5234237| Thioredoxin fold H EGN_Mt060719 20060904 TIGR 3669.m00008
Gma.3233.1.S1_s_at	AT5G51100.1	1e-95	CHR5V7|COORD:20790583..20792861| FSD2 (FE SUPEROXIDE DISMUTASE 2); iron superoxide dismutase
GmaAffx.80492.1.S1_at	AT5G24470.1	3e-17	CHR5V7|COORD:8356207..8358876| APRR5 (PSEUDO-RESPONSE REGULATOR 5); transcription regulator	3e-91	CHR03V1|COORD:21799024..21802802| Response regulator receiver; CCT E EGN_Mt060719 20060904 TIGR 3748.m00013
