# Supplementary material for: Transcriptional profiling of root-knot nematode induced feeding sites in cowpea (Vigna unguiculata L. Walp.) using a soybean genome array
Source: BMC Genomics. 2010 Aug 19;11:480. doi: 10.1186/1471-2164-11-480 (PMC2996976; doi:10.1186/1471-2164-11-480)
Supplement: Additional file 8 — Genes differentially expressed in both 9- and 3-dpi samples in cowpea-RKN incompatible interaction. [file 1471-2164-11-480-S8.XLS]

## Sheet: ANNOT_BOTH3AND9DPI_INCOMP
Additional file 8
Genes differentially expressed in both 9- and 3-dpi samples in cowpea-RKN incompatible interaction
Input Probe Set	Arabidopsis Accn	Arabidopsis E-Score	Arabidopsis Chr/ Description	Medicago E-Score	Medicago Chr/Description
Gma.17019.1.S1_at
GmaAffx.77765.1.S1_at	AT3G27400.1	4e-67	CHR3V7|COORD:10141560..10144260| pectate lyase family protein	1e-67	CHR06V1|COORD:4169620..4173080| Pectolytic enzyme, Pectin lyase fold E EGN_Mt060719 20060904 TIGR 3948.m00017 IMGA|CT010481_21.5 Pectolytic enzyme, Pectin
GmaAffx.5726.1.S1_at	AT3G12110.1	1e-68	CHR3V7|COORD:3858122..3859615| ACT11 (ACTIN-11); structural constituent of cytoskeleton	1e-68	CHR07V1|COORD:3604762..3600382| Actin/actin-like E EGN_Mt060719 20060904 TIGR 3655.m00009
Gma.11045.1.A1_at	AT3G09720.1	2e-05	CHR3V7|COORD:2980488..2983273| DEAD/DEAH box helicase, putative	2e-05	CHR07V1|COORD:23172071..23177478| Helicase, C-terminal E EGN_Mt060719 20060904 TIGR 2129.m00019
Gma.13910.1.S1_at	AT1G22770.1	9e-95	CHR1V7|COORD:8062387..8067436| GI (GIGANTEA)	1e-109	CHR01V1|COORD:23745354..23736237| GIGANTEA protein. (exp=-1; wgp=0; c, putative F EGN_Mt060719 20060904 TIGR 2820.m00020
Gma.3065.1.S1_s_at	AT4G30780.1	6e-12	CHR4V7|COORD:14990529..14992861| similar to unknown protein [Arabidopsis thaliana] (TAIR:AT2G24100.1); similar to hypothetical protein MtrDRAFT_AC126784g9v2	8e-12	CHR08V1|COORD:32190416..32194290| hypothetical protein E EGN_Mt060719 20060904 TIGR 2170.m00015
GmaAffx.60873.1.S1_at	AT1G56560.1	2e-65	CHR1V7|COORD:21196258..21198613| beta-fructofuranosidase, putative / invertase, putative / saccharase, putative / beta-fructosidase, putative	3e-67	CHR00V1|COORD:9148983..9153092| Plant neutral invertase; Glycoside transferase, six-hairpin E EGN_Mt060719 20060904 TIGR 2733.m00003
Gma.3712.1.S1_s_at	AT3G48530.1	1e-158	CHR3V7|COORD:17998544..18000577| CBS domain-containing protein	0	CHR08V1|COORD:22852951..22850122| CBS E EGN_Mt060719 20060904 TIGR 3603.m00021
GmaAffx.81362.1.S1_at	AT4G17030.1	7e-41	CHR4V7|COORD:9581836..9583200| ATEXLB1 (ARABIDOPSIS THALIANA EXPANSIN-LIKE B1)	7e-60	CHR05V1|COORD:3571684..3569623| Expansin 45, endoglucanase-like F EGN_Mt060719 20060904 TIGR 3705.m00021
Gma.10406.1.S1_a_at	AT3G47080.1	9e-50	CHR3V7|COORD:17349400..17351114| binding	2e-81	CHR00V1|COORD:13616980..13614570| hypothetical protein E EGN_Mt060719 20060904 TIGR 3155.m00037
GmaAffx.80492.1.S1_at	AT5G24470.1	3e-17	CHR5V7|COORD:8356207..8358876| APRR5 (PSEUDO-RESPONSE REGULATOR 5); transcription regulator	3e-91	CHR03V1|COORD:21799024..21802802| Response regulator receiver; CCT E EGN_Mt060719 20060904 TIGR 3748.m00013
GmaAffx.92973.1.S1_s_at	AT2G41430.4	2e-13	CHR2V7|COORD:17276814..17277392| ERD15 (EARLY RESPONSIVE TO DEHYDRATION 15)	3e-15	CHR07V1|COORD:22305591..22307115| hypothetical protein F EGN_Mt060719 20060904 TIGR 3272.m00013
