# Supplementary material for: Transcriptional profiling of root-knot nematode induced feeding sites in cowpea (Vigna unguiculata L. Walp.) using a soybean genome array
Source: BMC Genomics. 2010 Aug 19;11:480. doi: 10.1186/1471-2164-11-480 (PMC2996976; doi:10.1186/1471-2164-11-480)
Supplement: Additional file 9 — Genes differentially expressed in both 9- and 3-dpi samples in cowpea-RKN compatible interaction. [file 1471-2164-11-480-S9.XLS]

## Sheet: ANNOT_DIFFEXP_BOTH3AND9DPI_COMP
Additional file 9
Genes differentially expressed in both 9- and 3-dpi samples in cowpea-RKN compatible interaction
Input Probe Set	Arabidopsis Accn	Arabidopsis E-Score	Arabidopsis Chr/ Description	Medicago E-Score	Medicago Chr/Description
Gma.5785.2.S1_at	AT1G64390.1	2e-40	CHR1V7|COORD:23914992..23918305| endo-1,4-beta-glucanase, putative / cellulase, putative	3e-32	CHR05V1|COORD:28744964..28741576| Glycoside transferase, six-hairpin, subgroup H EGN_Mt060719 20060904 TIGR 3920.m00001
GmaAffx.84607.2.S1_at	AT5G51550.1	8e-56	CHR5V7|COORD:20957019..20958032| phosphate-responsive 1 family protein	2e-19	CHR04V1|COORD:22374132..22375412| Phosphate-induced protein 1 conserved region F EGN_Mt060719 20060904 TIGR 2075.m00019
GmaAffx.60283.1.S1_at	AT3G61460.1	3e-37	CHR3V7|COORD:22752676..22753188| BRH1 (BRASSINOSTEROID-RESPONSIVE RING-H2); protein binding / zinc ion binding	2e-36	CHR05V1|COORD:2252973..2253775| Zinc finger, RING-type F EGN_Mt060719 20060904 TIGR 3923.m00022
Gma.15048.2.S1_at	AT3G15680.1	5e-54	CHR3V7|COORD:5315444..5316055| zinc finger (Ran-binding) family protein	8e-35	CHR03V1|COORD:27596219..27595167| Zinc finger, RanBP2-type H EGN_Mt060719 20060904 TIGR 2787.m00019
GmaAffx.33748.1.S1_at	AT1G61580.1	4e-76	CHR1V7|COORD:22724498..22726067| ARP2/RPL3B (ARABIDOPSIS RIBOSOMAL PROTEIN 2); structural constituent of ribosome	1e-76	CHR01V1|COORD:23544280..23547750| Translation factor E EGN_Mt060719 20060904 TIGR 3013.m00002
GmaAffx.84607.1.S1_at	AT5G51550.1	4e-94	CHR5V7|COORD:20957019..20958032| phosphate-responsive 1 family protein	3e-24	CHR04V1|COORD:22374132..22375412| Phosphate-induced protein 1 conserved region F EGN_Mt060719 20060904 TIGR 2075.m00019
GmaAffx.77359.1.S1_s_at	AT5G44400.1	3e-78	CHR5V7|COORD:17903592..17905298| FAD-binding domain-containing protein	7e-93	CHR08V1|COORD:7930532..7928580| FAD linked oxidase, N-terminal; Berberine/berberine-like F EGN_Mt060719 20060904 TIGR 2763.m00017
Gma.6550.2.S1_s_at	AT5G54160.1	3e-51	CHR5V7|COORD:21999301..22001393| ATOMT1 (O-METHYLTRANSFERASE 1)	3e-64	CHR03V1|COORD:21867420..21860076| O-methyltransferase, family 2; Dimerisation F EGN_Mt060719 20060904 TIGR 2058.m00002
GmaAffx.93328.1.S1_at	AT5G44400.1	6e-49	CHR5V7|COORD:17903592..17905298| FAD-binding domain-containing protein	2e-67	CHR08V1|COORD:7930532..7928580| FAD linked oxidase, N-terminal; Berberine/berberine-like F EGN_Mt060719 20060904 TIGR 2763.m00017
Gma.17805.1.A1_s_at	AT5G05340.1	5e-27	CHR5V7|COORD:1579143..1580820| peroxidase, putative	7e-47	CHR03V1|COORD:13891574..13889526| Haem peroxidase, plant/fungal/bacterial F EGN_Mt060719 20060904 TIGR 3054.m00014
GmaAffx.62924.1.S1_at	AT4G12910.1	1e-69	CHR4V7|COORD:7550612..7553048| SCPL20 (serine carboxypeptidase-like 20); serine carboxypeptidase	4e-80	CHR07V1|COORD:13970356..13963121| Peptidase S10, serine carboxypeptidase E EGN_Mt060719 20060904 TIGR 3673.m00004
Gma.4674.1.A1_at	AT5G27320.1	5e-13	CHR5V7|COORD:9629257..9630749| ATGID1C/GID1C (GA INSENSITIVE DWARF1C)	3e-12	CHR06V1|COORD:9784778..9783594| Esterase/lipase/thioesterase E EGN_Mt060719 20060904 TIGR 3607.m00017
Gma.2427.2.S1_a_at	AT4G22570.1	1e-56	CHR4V7|COORD:11882321..11885261| APT3 (ADENINE PHOSPHORIBOSYL TRANSFERASE 3); adenine phosphoribosyltransferase	1e-64	CHR05V1|COORD:2973226..2968777| Purine/pyrimidine phosphoribosyl transferase F EGN_Mt060719 20060904 TIGR 3794.m00010
GmaAffx.76359.1.S1_at	AT1G71110.1	1e-69	CHR1V7|COORD:26821906..26824514| similar to unknown protein [Arabidopsis thaliana] (TAIR:AT2G12400.1); similar to H0306F03.12 [Oryza sativa (indica	2e-41	CHR03V1|COORD:27023979..27027746| hypothetical protein H EGN_Mt060719 20060904 TIGR 3819.m00006 IMGA|CU019604_24.3 hypothetical protein
GmaAffx.68709.1.A1_at	AT1G71380.1	7e-32	CHR1V7|COORD:26903651..26905411| glycosyl hydrolase family 9 protein	8e-40	CHR03V1|COORD:1465476..1469540| Glycoside transferase, six-hairpin, subgroup E EGN_Mt060719 20060904 TIGR 3993.m00010
Gma.11299.3.S1_a_at	AT5G28840.1	0	CHR5V7|COORD:10862476..10864028| GME (GDP-D-MANNOSE 3',5'-EPIMERASE); GDP-mannose 3,5-epimerase/ NAD binding / catalytic	6e-18	CHR01V1|COORD:19462502..19458003| NAD-binding site; Nucleotide sugar epimerase E EGN_Mt060719 20060904 TIGR 3131.m00009
GmaAffx.83373.1.S1_at	AT5G62940.1	2e-39	CHR5V7|COORD:25274409..25275730| Dof-type zinc finger domain-containing protein	6e-67	CHR03V1|COORD:16701778..16699667| Zinc finger, Dof-type E EGN_Mt060719 20060904 TIGR 3942.m00027
Gma.7346.1.S1_at	AT2G44830.1	0	CHR2V7|COORD:18497473..18499854| protein kinase, putative	0	CHR02V1|COORD:6696168..6700527| Protein kinase F EGN_Mt060719 20060904 TIGR 2478.m00008
Gma.4001.1.S1_at	AT1G05570.1	1e-127	CHR1V7|COORD:1647879..1658676| CALS1 (CALLOSE SYNTHASE 1); transferase, transferring glycosyl groups	1e-133	CHR07V1|COORD:450237..440023| Glycosyl transferase, family 48 - 5prime partial E EGN_Mt060719 20060904 TIGR 3092.m00001
GmaAffx.808.1.S1_at	AT1G69700.1	2e-56	CHR1V7|COORD:26224000..26225326| ATHVA22C (Arabidopsis thaliana HVA22 homologue C)	1e-55	CHR01V1|COORD:26186898..26188811| TB2/DP1 and HVA22 related protein F EGN_Mt060719 20060904 TIGR 2610.m00006
GmaAffx.89665.1.A1_s_at	AT4G11385.1	1e-07	CHR4V7|COORD:6927082..6927673| unknown protein	4e-64	CHR05V1|COORD:17698457..17699013| hypothetical protein E EGN_Mt060719 20060904 TIGR 2309.m00060
